# Supplementary material for: MYC regulates CSF1 expression via microRNA 17/20a to modulate tumor-associated macrophages in osteosarcoma
Source: JCI Insight. 2023 Jul 10;8(13):e164947. doi: 10.1172/jci.insight.164947 (PMC10371352; doi:10.1172/jci.insight.164947)
Supplement: Supplemental table 1 [file jciinsight-8-164947-s170.xlsx]

## Sheet: Sheet1
GeneSets	Myc Knockin over p53 GEMM	Myc high over low Target
GO_RNA_PROCESSING	6.36933	4.92209
GO_MITOTIC_CELL_CYCLE	-3.31032	4.41782
GO_CELL_CYCLE_PROCESS	-2.69522	4.41587
GO_DNA_REPLICATION	3.97253	4.37599
GO_CELL_CYCLE	-2.85787	4.24112
GO_NCRNA_METABOLIC_PROCESS	6.57583	4.15989
GO_MRNA_METABOLIC_PROCESS	4.38754	4.14871
GO_SYSTEM_PROCESS	4.66356	4.12938
GO_RIBONUCLEOPROTEIN_COMPLEX_BIOGENESIS	6.40761	4.08199
GO_NCRNA_PROCESSING	6.23864	4.08192
GO_DNA_METABOLIC_PROCESS	4.31614	3.98683
GO_NEUROLOGICAL_SYSTEM_PROCESS	6.99559	3.93035
GO_MITOTIC_NUCLEAR_DIVISION	-2.38432	3.91477
GO_RIBOSOME_BIOGENESIS	6.49225	3.64693
GO_ORGANELLE_FISSION	2.58793	3.64417
GO_CHROMOSOME_ORGANIZATION	3.55278	3.57747
REACTOME_GENERIC_TRANSCRIPTION_PATHWAY	-2.33003	3.55224
HALLMARK_G2M_CHECKPOINT	2.84307	3.52674
GO_DNA_DEPENDENT_DNA_REPLICATION	3.26137	3.51827
GO_PROTEIN_MODIFICATION_BY_SMALL_PROTEIN_CONJUGATION_OR_REMOVAL	-5.17245	3.5114
HALLMARK_MYC_TARGETS_V1	4.48527	3.45626
GO_DNA_REPAIR	3.91628	3.44257
GO_CELL_DIVISION	-2.24854	3.42841
GO_ORGAN_MORPHOGENESIS	-3.63062	3.42497
HALLMARK_E2F_TARGETS	5.05053	3.39418
GO_SENSORY_PERCEPTION	7.3294	3.37206
GO_RRNA_METABOLIC_PROCESS	5.95717	3.34867
GO_BEHAVIOR	2.44293	3.30636
GO_AMIDE_BIOSYNTHETIC_PROCESS	4.97439	3.28356
GO_SENSORY_ORGAN_MORPHOGENESIS	-1.75854	3.2121
GO_RNA_CATABOLIC_PROCESS	2.76381	3.21151
GO_MRNA_PROCESSING	4.06516	3.13874
GO_CELLULAR_RESPONSE_TO_DNA_DAMAGE_STIMULUS	2.99615	3.07394
KEGG_MATURITY_ONSET_DIABETES_OF_THE_YOUNG	2.64305	3.04723
GO_PROTEIN_LOCALIZATION_TO_ORGANELLE	-2.07666	3.04669
GO_INNER_EAR_MORPHOGENESIS	0	3.03762
GO_CELL_DEVELOPMENT	-3.05972	3.02857
GO_PEPTIDYL_LYSINE_MODIFICATION	-2.69496	2.99284
GO_REGULATION_OF_CELL_CYCLE	-2.39516	2.98395
GO_HEAD_DEVELOPMENT	-1.69759	2.93022
GO_CHROMATIN_MODIFICATION	-2.84205	2.91739
GO_TRANSLATIONAL_INITIATION	3.40355	2.91726
GO_TRANSCRIPTION_FROM_RNA_POLYMERASE_II_PROMOTER	0	2.90697
GO_SISTER_CHROMATID_SEGREGATION	2.4019	2.90138
GO_RNA_LOCALIZATION	3.01063	2.89063
GO_MICROTUBULE_CYTOSKELETON_ORGANIZATION	-1.39948	2.87993
GO_REGULATION_OF_TRANSCRIPTION_FROM_RNA_POLYMERASE_II_PROMOTER	-2.51487	2.87581
GO_SENSORY_PERCEPTION_OF_CHEMICAL_STIMULUS	7.58399	2.86794
GO_RIBONUCLEOPROTEIN_COMPLEX_LOCALIZATION	2.97436	2.8653
GO_NEURON_DIFFERENTIATION	-2.16241	2.82138
GO_CENTRAL_NERVOUS_SYSTEM_DEVELOPMENT	-1.80493	2.80887
GO_RNA_SPLICING	3.91358	2.77897
GO_REGULATION_OF_HEART_CONTRACTION	0	2.74757
GO_MULTI_ORGANISM_METABOLIC_PROCESS	3.48956	2.74723
GO_RIBONUCLEOPROTEIN_COMPLEX_SUBUNIT_ORGANIZATION	3.42695	2.74621
GO_MUSCLE_ORGAN_DEVELOPMENT	-2.41471	2.74131
GO_CENTRAL_NERVOUS_SYSTEM_NEURON_DIFFERENTIATION	1.89558	2.72727
GO_SINGLE_ORGANISM_BEHAVIOR	1.96721	2.72709
GO_MITOTIC_SISTER_CHROMATID_SEGREGATION	1.78728	2.72694
REACTOME_3_UTR_MEDIATED_TRANSLATIONAL_REGULATION	3.67027	2.72234
GO_NUCLEOBASE_CONTAINING_COMPOUND_TRANSPORT	2.37158	2.7206
GO_DNA_RECOMBINATION	3.83108	2.71946
GO_EAR_MORPHOGENESIS	-1.3165	2.70405
HALLMARK_MYC_TARGETS_V2	3.56866	2.70313
GO_TRNA_METABOLIC_PROCESS	3.88914	2.70149
REACTOME_CELL_CYCLE_MITOTIC	3.15272	2.69787
GO_FEEDING_BEHAVIOR	3.3345	2.69727
REACTOME_METABOLISM_OF_RNA	3.44649	2.67212
GO_PROTEIN_UBIQUITINATION	-4.6524	2.67201
GO_LOCOMOTORY_BEHAVIOR	0	2.66681
GO_CHEMOSENSORY_BEHAVIOR	0	2.66372
GO_NUCLEAR_EXPORT	2.51117	2.66369
GO_REGULATION_OF_OSTEOBLAST_PROLIFERATION	-1.48245	2.65961
GO_CHROMOSOME_SEGREGATION	2.86814	2.65948
GO_EMBRYO_DEVELOPMENT	-2.18422	2.65646
GO_COVALENT_CHROMATIN_MODIFICATION	-2.83731	2.65353
GO_MICROTUBULE_BASED_PROCESS	-1.5354	2.63919
HALLMARK_KRAS_SIGNALING_DN	3.57924	2.63669
GO_REGULATION_OF_SHORT_TERM_NEURONAL_SYNAPTIC_PLASTICITY	2.13502	2.63542
GO_CELL_CYCLE_CHECKPOINT	1.90144	2.62584
GO_MODULATION_OF_SYNAPTIC_TRANSMISSION	2.67913	2.62436
GO_MITOCHONDRION_ORGANIZATION	-3.08984	2.59402
GO_RNA_3_END_PROCESSING	2.54634	2.57877
GO_ORGANELLE_ASSEMBLY	-2.06498	2.57256
GO_MITOTIC_RECOMBINATION	2.16851	2.55252
GO_TISSUE_DEVELOPMENT	-4.41176	2.5387
GO_NEGATIVE_REGULATION_OF_CELLULAR_AMIDE_METABOLIC_PROCESS	-2.04205	2.53699
GO_FOREBRAIN_DEVELOPMENT	1.71947	2.5347
GO_RNA_PHOSPHODIESTER_BOND_HYDROLYSIS	2.4346	2.52449
GO_CELL_CYCLE_G1_S_PHASE_TRANSITION	0	2.51987
GO_CELL_CYCLE_PHASE_TRANSITION	-1.76717	2.51735
GO_ESTABLISHMENT_OF_PROTEIN_LOCALIZATION_TO_ORGANELLE	-1.52894	2.51446
GO_DNA_INTEGRITY_CHECKPOINT	1.52119	2.5073
REACTOME_INFLUENZA_LIFE_CYCLE	3.36685	2.5034
GO_NUCLEAR_CHROMOSOME_SEGREGATION	2.97396	2.48215
GO_CELLULAR_RESPONSE_TO_STRESS	-3.99786	2.48013
REACTOME_NONSENSE_MEDIATED_DECAY_ENHANCED_BY_THE_EXON_JUNCTION_COMPLEX	2.99334	2.47819
GO_SENSORY_ORGAN_DEVELOPMENT	1.67078	2.46569
GO_NEUROGENESIS	-2.62785	2.46184
GO_NUCLEAR_TRANSCRIBED_MRNA_CATABOLIC_PROCESS_NONSENSE_MEDIATED_DECAY	2.80795	2.45963
KEGG_OLFACTORY_TRANSDUCTION	6.52198	2.45263
GO_G_PROTEIN_COUPLED_RECEPTOR_SIGNALING_PATHWAY_COUPLED_TO_CYCLIC_NUCLEOTIDE_SECOND_MESSENGER	2.70626	2.45101
GO_BRAIN_MORPHOGENESIS	0	2.45083
GO_METHYLATION	2.01903	2.44963
GO_POSITIVE_REGULATION_OF_TRANSCRIPTION_FROM_RNA_POLYMERASE_II_PROMOTER	-1.78134	2.43314
GO_CELL_PART_MORPHOGENESIS	-1.70922	2.43251
REACTOME_REGULATION_OF_GENE_EXPRESSION_IN_BETA_CELLS	2.13561	2.42626
GO_POSITIVE_REGULATION_OF_OSTEOBLAST_PROLIFERATION	0	2.42117
GO_APPENDAGE_DEVELOPMENT	0	2.41802
GO_RNA_PHOSPHODIESTER_BOND_HYDROLYSIS_EXONUCLEOLYTIC	0	2.41054
GO_MYOFIBRIL_ASSEMBLY	-2.31189	2.40327
GO_CELLULAR_COMPONENT_MORPHOGENESIS	-2.68935	2.40054
GO_REGULATION_OF_CELLULAR_AMIDE_METABOLIC_PROCESS	-2.58079	2.4002
GO_ADENYLATE_CYCLASE_MODULATING_G_PROTEIN_COUPLED_RECEPTOR_SIGNALING_PATHWAY	2.43337	2.39294
REACTOME_TRANSLATION	2.68529	2.38289
GO_REGULATION_OF_CHROMOSOME_ORGANIZATION	1.77667	2.38138
GO_PROTEIN_SUMOYLATION	-1.75706	2.38011
GO_REGULATION_OF_DNA_DEPENDENT_DNA_REPLICATION	1.70454	2.37993
REACTOME_G2_M_CHECKPOINTS	3.33048	2.36752
GO_NEURON_DEVELOPMENT	-2.22436	2.35857
GO_NEGATIVE_REGULATION_OF_MITOTIC_CELL_CYCLE	1.55786	2.35727
GO_REGULATION_OF_BLOOD_CIRCULATION	-1.56861	2.35145
GO_NUCLEUS_ORGANIZATION	-1.76455	2.35142
REACTOME_PEPTIDE_CHAIN_ELONGATION	4.30619	2.3488
GO_NEGATIVE_REGULATION_OF_CELL_CYCLE_PHASE_TRANSITION	0	2.34729
GO_PALATE_DEVELOPMENT	-1.88623	2.3426
GO_CELL_FATE_COMMITMENT	2.79373	2.3408
GO_CELL_MORPHOGENESIS_INVOLVED_IN_DIFFERENTIATION	-2.56102	2.33675
GO_PATTERN_SPECIFICATION_PROCESS	2.10585	2.33289
GO_NEGATIVE_REGULATION_OF_CELL_CYCLE	-1.91715	2.3303
GO_SKELETAL_SYSTEM_DEVELOPMENT	-4.37569	2.32887
GO_NUCLEIC_ACID_PHOSPHODIESTER_BOND_HYDROLYSIS	3.09267	2.32701
GO_REPRODUCTION	2.98418	2.32657
GO_REGULATION_OF_SYNAPSE_STRUCTURE_OR_ACTIVITY	1.85528	2.32133
GO_EPIDERMIS_DEVELOPMENT	2.41875	2.32025
GO_EMBRYO_DEVELOPMENT_ENDING_IN_BIRTH_OR_EGG_HATCHING	-1.51585	2.31915
GO_REGULATION_OF_SYNAPSE_ASSEMBLY	2.0833	2.31806
REACTOME_ACTIVATION_OF_ATR_IN_RESPONSE_TO_REPLICATION_STRESS	3.01265	2.31496
GO_NEURON_PROJECTION_DEVELOPMENT	-2.25269	2.31466
REACTOME_REGULATION_OF_BETA_CELL_DEVELOPMENT	2.58853	2.31401
GO_INORGANIC_ION_TRANSMEMBRANE_TRANSPORT	3.11838	2.31369
GO_FOLIC_ACID_METABOLIC_PROCESS	0	2.31327
GO_OXYGEN_TRANSPORT	1.84351	2.31138
GO_REGIONALIZATION	2.25815	2.31135
GO_HEART_MORPHOGENESIS	-2.30423	2.30581
GO_MEMBRANE_DEPOLARIZATION	0	2.30453
GO_NEGATIVE_REGULATION_OF_NITROGEN_COMPOUND_METABOLIC_PROCESS	-2.48218	2.29804
REACTOME_ACTIVATION_OF_THE_PRE_REPLICATIVE_COMPLEX	3.17902	2.2947
GO_MITOCHONDRIAL_DNA_METABOLIC_PROCESS	0	2.29296
GO_NEURON_PROJECTION_MORPHOGENESIS	-2.15844	2.29171
GO_POSITIVE_REGULATION_OF_STEM_CELL_PROLIFERATION	0	2.2911
GO_ADENYLATE_CYCLASE_ACTIVATING_G_PROTEIN_COUPLED_RECEPTOR_SIGNALING_PATHWAY	2.38913	2.28746
GO_CELL_MORPHOGENESIS_INVOLVED_IN_NEURON_DIFFERENTIATION	-2.16499	2.28616
GO_TELOMERE_MAINTENANCE_VIA_RECOMBINATION	1.89668	2.28382
GO_EMBRYONIC_ORGAN_MORPHOGENESIS	-2.09163	2.26734
KEGG_ONE_CARBON_POOL_BY_FOLATE	0	2.26493
GO_DIGESTION	2.35495	2.26418
GO_ORGANONITROGEN_COMPOUND_BIOSYNTHETIC_PROCESS	2.93871	2.26258
GO_TRNA_TRANSPORT	2.04726	2.26152
GO_ADULT_BEHAVIOR	1.76617	2.25541
GO_POSTTRANSCRIPTIONAL_GENE_SILENCING	-1.75434	2.25116
GO_REGULATION_OF_EMBRYONIC_DEVELOPMENT	0	2.25001
GO_REGULATION_OF_CELL_CYCLE_PROCESS	2.12033	2.2494
GO_MUSCLE_ORGAN_MORPHOGENESIS	-1.60752	2.24172
GO_NEGATIVE_REGULATION_OF_CELLULAR_SENESCENCE	0	2.24006
GO_RESPONSE_TO_NICOTINE	1.46539	2.23087
GO_REGULATION_OF_CELL_CYCLE_PHASE_TRANSITION	1.77067	2.23061
GO_NCRNA_CATABOLIC_PROCESS	2.06101	2.22827
KEGG_UBIQUITIN_MEDIATED_PROTEOLYSIS	-3.42135	2.22813
GO_MUSCLE_STRUCTURE_DEVELOPMENT	-3.32742	2.22519
GO_CELLULAR_COMPONENT_ASSEMBLY_INVOLVED_IN_MORPHOGENESIS	-1.57255	2.21652
GO_CEREBRAL_CORTEX_GABAERGIC_INTERNEURON_DIFFERENTIATION	2.18467	2.21494
REACTOME_TRANSPORT_OF_MATURE_TRANSCRIPT_TO_CYTOPLASM	2.30943	2.21356
GO_SKELETAL_SYSTEM_MORPHOGENESIS	-2.98895	2.20919
GO_NEGATIVE_REGULATION_OF_GENE_EXPRESSION	-2.62145	2.20226
GO_MULTICELLULAR_ORGANISMAL_SIGNALING	2.02105	2.2006
GO_MACROMOLECULE_METHYLATION	1.78794	2.19797
REACTOME_DNA_REPAIR	2.99858	2.19606
GO_GLIOGENESIS	0	2.18963
GO_MICROTUBULE_ORGANIZING_CENTER_ORGANIZATION	-1.50821	2.18511
GO_STRAND_DISPLACEMENT	2.10422	2.18488
GO_REGULATION_OF_MITOTIC_CELL_CYCLE	1.9572	2.1839
GO_SODIUM_ION_TRANSMEMBRANE_TRANSPORT	1.9977	2.17979
GO_SISTER_CHROMATID_COHESION	2.27924	2.17837
GO_RESPIRATORY_SYSTEM_DEVELOPMENT	0	2.17434
GO_REGULATION_OF_GASTRULATION	0	2.17361
GO_MUSCLE_CONTRACTION	-2.11324	2.17115
HALLMARK_MITOTIC_SPINDLE	-3.36292	2.1678
GO_CARDIAC_CHAMBER_FORMATION	0	2.15822
GO_CONNECTIVE_TISSUE_DEVELOPMENT	-1.94167	2.15771
GO_CEREBRAL_CORTEX_NEURON_DIFFERENTIATION	0	2.1566
KEGG_CELL_CYCLE	-1.50636	2.15522
GO_NEGATIVE_REGULATION_OF_TRANSCRIPTION_FROM_RNA_POLYMERASE_II_PROMOTER	-1.79847	2.15271
REACTOME_TRANSPORT_OF_MATURE_MRNA_DERIVED_FROM_AN_INTRONLESS_TRANSCRIPT	1.84699	2.15234
GO_REGULATION_OF_SYNAPTIC_PLASTICITY	1.46867	2.14668
GO_MULTICELLULAR_ORGANISM_AGING	0	2.14471
GO_EMBRYONIC_SKELETAL_SYSTEM_DEVELOPMENT	-3.40376	2.13449
GO_CILIUM_MORPHOGENESIS	0	2.13037
KEGG_RIBOSOME	4.20476	2.12697
GO_GLIAL_CELL_FATE_COMMITMENT	1.81362	2.12528
GO_DNA_REPLICATION_INITIATION	2.83936	2.12487
GO_NEGATIVE_REGULATION_OF_OSTEOBLAST_DIFFERENTIATION	0	2.11949
GO_CELL_PROJECTION_ORGANIZATION	-2.53774	2.11835
GO_CHROMATIN_ORGANIZATION	-2.42906	2.11465
GO_PROTEIN_UBIQUITINATION_INVOLVED_IN_UBIQUITIN_DEPENDENT_PROTEIN_CATABOLIC_PROCESS	-2.73601	2.11363
GO_ESTABLISHMENT_OF_TISSUE_POLARITY	0	2.11032
GO_SODIUM_ION_TRANSPORT	2.7146	2.10988
GO_PALLIUM_DEVELOPMENT	0	2.10743
GO_REGULATION_OF_TELOMERASE_RNA_LOCALIZATION_TO_CAJAL_BODY	2.57028	2.09935
GO_GAS_TRANSPORT	1.65933	2.09683
GO_MITOTIC_CELL_CYCLE_CHECKPOINT	1.61861	2.0949
GO_REGULATION_OF_MRNA_METABOLIC_PROCESS	-1.92718	2.09116
GO_SNRNA_PROCESSING	0	2.09053
GO_REGULATION_OF_LYASE_ACTIVITY	1.97618	2.07243
GO_REGULATION_OF_MICROVILLUS_ORGANIZATION	0	2.07178
GO_MUSCLE_FIBER_DEVELOPMENT	-1.75207	2.06858
GO_SPINAL_CORD_DEVELOPMENT	1.7164	2.06721
GO_POSITIVE_REGULATION_OF_CELL_CYCLE_PROCESS	0	2.06518
GO_CARTILAGE_DEVELOPMENT	-1.84851	2.06453
GO_DNA_BIOSYNTHETIC_PROCESS	2.59649	2.05507
GO_NEGATIVE_REGULATION_OF_CELL_CYCLE_PROCESS	1.58589	2.05457
GO_EMBRYONIC_MORPHOGENESIS	-2.10059	2.05229
GO_EYE_MORPHOGENESIS	-1.6071	2.05096
REACTOME_PI3K_CASCADE	-1.59226	2.0504
GO_HISTONE_METHYLATION	0	2.04906
GO_SKELETAL_MUSCLE_ORGAN_DEVELOPMENT	-1.87801	2.04788
GO_EMBRYONIC_ORGAN_DEVELOPMENT	-2.09282	2.04576
GO_POSITIVE_REGULATION_OF_GENE_EXPRESSION	-2.44166	2.03799
GO_CILIUM_ORGANIZATION	0	2.03676
GO_MUSCLE_TISSUE_DEVELOPMENT	-2.89142	2.03441
GO_CEREBELLAR_PURKINJE_CELL_LAYER_MORPHOGENESIS	0	2.03264
GO_FOREBRAIN_NEURON_FATE_COMMITMENT	1.89557	2.03231
GO_REGULATION_OF_CELL_CYCLE_CHECKPOINT	0	2.02988
GO_TRNA_PROCESSING	2.87796	2.02976
GO_HETEROCHROMATIN_ORGANIZATION	0	2.02782
GO_REGULATION_OF_CELL_PROJECTION_SIZE	0	2.02775
GO_REGULATION_OF_SIGNAL_TRANSDUCTION_BY_P53_CLASS_MEDIATOR	-1.58084	2.02757
GO_NUCLEAR_TRANSPORT	-2.33181	2.02538
GO_NEUROMUSCULAR_PROCESS_CONTROLLING_BALANCE	0	2.02453
GO_CARDIAC_VENTRICLE_DEVELOPMENT	-1.45044	2.02398
GO_SPLICEOSOMAL_COMPLEX_ASSEMBLY	1.77137	2.02035
GO_EAR_DEVELOPMENT	-1.50413	2.02026
GO_HINDLIMB_MORPHOGENESIS	1.51827	2.01976
GO_RENAL_TUBULE_DEVELOPMENT	0	2.01744
GO_CARDIAC_CONDUCTION	1.59131	2.01706
GO_MRNA_3_END_PROCESSING	-2.0681	2.01582
GO_NEURON_FATE_COMMITMENT	2.54228	2.0113
REACTOME_MITOTIC_G2_G2_M_PHASES	1.52827	2.0081
GO_RRNA_CATABOLIC_PROCESS	1.82055	2.00775
GO_ADULT_LOCOMOTORY_BEHAVIOR	0	2.00677
REACTOME_HOMOLOGOUS_RECOMBINATION_REPAIR_OF_REPLICATION_INDEPENDENT_DOUBLE_STRAND_BREAKS	0	2.00279
GO_NEPHRON_DEVELOPMENT	-1.57754	2.00102
REACTOME_G_ALPHA_S_SIGNALLING_EVENTS	1.85777	1.99611
GO_HISTONE_DEUBIQUITINATION	-1.39949	1.99505
GO_RNA_MODIFICATION	2.79194	1.99425
REACTOME_PKB_MEDIATED_EVENTS	-1.98778	1.99416
REACTOME_ANTIVIRAL_MECHANISM_BY_IFN_STIMULATED_GENES	-1.58254	1.99326
REACTOME_TRANSPORT_OF_RIBONUCLEOPROTEINS_INTO_THE_HOST_NUCLEUS	1.77164	1.99304
GO_AMINO_ACID_ACTIVATION	2.46103	1.99143
GO_ACTIN_MYOSIN_FILAMENT_SLIDING	-1.76689	1.98696
GO_UROGENITAL_SYSTEM_DEVELOPMENT	-2.15442	1.98299
GO_NEPHRON_EPITHELIUM_DEVELOPMENT	-1.44208	1.98161
GO_MULTICELLULAR_ORGANISMAL_WATER_HOMEOSTASIS	0	1.98159
REACTOME_MITOTIC_PROMETAPHASE	1.98983	1.98037
GO_FOREBRAIN_MORPHOGENESIS	0	1.97837
GO_CENTROSOME_DUPLICATION	0	1.97618
GO_REGULATION_OF_STEM_CELL_POPULATION_MAINTENANCE	0	1.97512
GO_NEPHRON_TUBULE_FORMATION	1.80706	1.96452
GO_NERVE_DEVELOPMENT	1.46549	1.9622
GO_POSITIVE_REGULATION_OF_CELL_CYCLE	0	1.95843
GO_REGULATION_OF_STEM_CELL_PROLIFERATION	-1.47036	1.95699
GO_REGULATION_OF_ALPHA_AMINO_3_HYDROXY_5_METHYL_4_ISOXAZOLE_PROPIONATE_SELECTIVE_GLUTAMATE_RECEPTOR_ACTIVITY	2.13812	1.95589
GO_POSITIVE_REGULATION_OF_MESENCHYMAL_CELL_PROLIFERATION	-1.72673	1.95522
GO_NEURAL_PRECURSOR_CELL_PROLIFERATION	-1.42655	1.95484
GO_CAMERA_TYPE_EYE_MORPHOGENESIS	-1.55067	1.95169
GO_REGULATION_OF_SMOOTHENED_SIGNALING_PATHWAY	0	1.95152
REACTOME_OLFACTORY_SIGNALING_PATHWAY	6.34882	1.95117
HALLMARK_ESTROGEN_RESPONSE_LATE	0	1.94585
GO_GLIAL_CELL_DIFFERENTIATION	0	1.94584
GO_RESPONSE_TO_ALKALOID	1.42758	1.94483
KEGG_TASTE_TRANSDUCTION	0	1.94221
GO_GABAERGIC_NEURON_DIFFERENTIATION	1.83683	1.94165
REACTOME_NEURONAL_SYSTEM	3.31078	1.94137
REACTOME_NEP_NS2_INTERACTS_WITH_THE_CELLULAR_EXPORT_MACHINERY	1.96179	1.93769
GO_REGULATION_OF_NEURONAL_SYNAPTIC_PLASTICITY	1.61349	1.93513
GO_DNA_ALKYLATION	0	1.93471
GO_REGULATION_OF_SYNAPTIC_TRANSMISSION_GLUTAMATERGIC	2.27126	1.9322
GO_KERATINOCYTE_PROLIFERATION	1.76464	1.92873
GO_PHOTORECEPTOR_CELL_DIFFERENTIATION	0	1.92468
GO_REGULATION_OF_NEUROTRANSMITTER_RECEPTOR_ACTIVITY	2.34991	1.92397
GO_NEUROMUSCULAR_PROCESS	1.42862	1.92274
REACTOME_MTORC1_MEDIATED_SIGNALLING	-1.35865	1.92273
GO_MULTI_ORGANISM_BEHAVIOR	1.80604	1.9212
GO_WATER_HOMEOSTASIS	0	1.92014
GO_CIRCADIAN_RHYTHM	0	1.91902
GO_TRNA_MODIFICATION	2.05301	1.91824
GO_NEGATIVE_REGULATION_OF_CYTOSOLIC_CALCIUM_ION_CONCENTRATION	0	1.91722
KEGG_HOMOLOGOUS_RECOMBINATION	1.6286	1.91614
GO_PTERIDINE_CONTAINING_COMPOUND_METABOLIC_PROCESS	0	1.9143
HALLMARK_ESTROGEN_RESPONSE_EARLY	-1.41018	1.91358
GO_NEGATIVE_REGULATION_OF_DNA_METABOLIC_PROCESS	-1.299	1.91249
GO_EPITHELIUM_DEVELOPMENT	-2.67087	1.90747
GO_MITOTIC_DNA_INTEGRITY_CHECKPOINT	0	1.90698
GO_REGULATION_OF_ADENYLATE_CYCLASE_ACTIVITY	1.61073	1.9054
REACTOME_ACTIVATION_OF_THE_MRNA_UPON_BINDING_OF_THE_CAP_BINDING_COMPLEX_AND_EIFS_AND_SUBSEQUENT_BINDING_TO_43S	2.56982	1.90448
GO_REGULATION_OF_MULTICELLULAR_ORGANISM_GROWTH	-1.47503	1.90265
GO_MULTICELLULAR_ORGANISM_GROWTH	0	1.90235
GO_RESPONSE_TO_UV	-1.6656	1.90156
GO_FOLIC_ACID_CONTAINING_COMPOUND_BIOSYNTHETIC_PROCESS	0	1.90154
REACTOME_METABOLISM_OF_NON_CODING_RNA	2.92581	1.90147
GO_CEREBRAL_CORTEX_DEVELOPMENT	0	1.90096
GO_FOLIC_ACID_CONTAINING_COMPOUND_METABOLIC_PROCESS	0	1.89587
GO_POSITIVE_REGULATION_OF_SYNAPTIC_TRANSMISSION	2.43206	1.89339
GO_CLEAVAGE_INVOLVED_IN_RRNA_PROCESSING	2.30146	1.89242
GO_CEREBELLAR_CORTEX_MORPHOGENESIS	0	1.89114
GO_DNA_TEMPLATED_TRANSCRIPTION_TERMINATION	2.6102	1.89091
GO_TETRAHYDROFOLATE_METABOLIC_PROCESS	0	1.8903
GO_MUSCLE_SYSTEM_PROCESS	-2.38811	1.8895
GO_MEIOTIC_CELL_CYCLE_PROCESS	2.99357	1.88416
GO_REGULATION_OF_RNA_SPLICING	1.45855	1.88413
GO_MEMBRANE_DISASSEMBLY	1.83524	1.88386
GO_MEIOTIC_CELL_CYCLE	2.94982	1.8837
GO_RETINA_MORPHOGENESIS_IN_CAMERA_TYPE_EYE	0	1.88221
REACTOME_DEADENYLATION_OF_MRNA	-1.57617	1.88198
GO_DOUBLE_STRAND_BREAK_REPAIR	2.69706	1.87898
GO_ASTROCYTE_DIFFERENTIATION	0	1.87702
REACTOME_MITOTIC_G1_G1_S_PHASES	2.13394	1.87694
GO_SENSORY_PERCEPTION_OF_MECHANICAL_STIMULUS	2.10909	1.87497
GO_POSITIVE_REGULATION_OF_TRIGLYCERIDE_BIOSYNTHETIC_PROCESS	0	1.87111
GO_LOOP_OF_HENLE_DEVELOPMENT	0	1.87051
GO_KIDNEY_EPITHELIUM_DEVELOPMENT	-1.83654	1.86947
GO_HINDBRAIN_DEVELOPMENT	1.72885	1.8687
GO_DNA_METHYLATION_OR_DEMETHYLATION	0	1.86784
GO_SOMITE_DEVELOPMENT	0	1.86506
GO_CELLULAR_RESPONSE_TO_EPIDERMAL_GROWTH_FACTOR_STIMULUS	-1.45646	1.86264
REACTOME_ACETYLCHOLINE_BINDING_AND_DOWNSTREAM_EVENTS	1.92759	1.8619
GO_TISSUE_MORPHOGENESIS	-2.90528	1.85963
GO_POSITIVE_REGULATION_OF_CREB_TRANSCRIPTION_FACTOR_ACTIVITY	0	1.8576
REACTOME_EXTENSION_OF_TELOMERES	2.93077	1.85325
GO_GENETIC_IMPRINTING	0	1.8516
GO_SPECIFICATION_OF_SYMMETRY	0	1.85152
GO_DNA_STRAND_ELONGATION	1.99613	1.84978
GO_CYTOPLASMIC_MICROTUBULE_ORGANIZATION	-2.17938	1.84944
GO_CARTILAGE_DEVELOPMENT_INVOLVED_IN_ENDOCHONDRAL_BONE_MORPHOGENESIS	0	1.84725
GO_EYE_PHOTORECEPTOR_CELL_DIFFERENTIATION	0	1.84631
GO_TRANSMISSION_OF_NERVE_IMPULSE	2.1139	1.84547
GO_EMBRYONIC_EYE_MORPHOGENESIS	1.71927	1.84541
GO_MESENCHYME_DEVELOPMENT	1.44261	1.84374
GO_REGULATION_OF_CELLULAR_RESPONSE_TO_HEAT	-1.62944	1.83978
GO_ALPHA_AMINO_ACID_BIOSYNTHETIC_PROCESS	2.55562	1.83908
GO_BONE_MINERALIZATION	-1.86505	1.83356
GO_RHYTHMIC_PROCESS	0	1.83215
REACTOME_REGULATION_OF_GLUCOKINASE_BY_GLUCOKINASE_REGULATORY_PROTEIN	2.00403	1.83118
GO_CARTILAGE_MORPHOGENESIS	0	1.83044
GO_REGULATION_OF_NUCLEAR_CELL_CYCLE_DNA_REPLICATION	0	1.83034
KEGG_DNA_REPLICATION	2.73222	1.82969
GO_SKELETAL_MUSCLE_CELL_DIFFERENTIATION	0	1.8294
GO_GLUTAMATE_SECRETION	1.62355	1.82761
REACTOME_TRANSPORT_OF_INORGANIC_CATIONS_ANIONS_AND_AMINO_ACIDS_OLIGOPEPTIDES	1.50727	1.82516
GO_POSITIVE_REGULATION_OF_BIOSYNTHETIC_PROCESS	-1.76878	1.82504
GO_ACYLGLYCEROL_HOMEOSTASIS	0	1.82435
GO_BICARBONATE_TRANSPORT	0	1.82293
REACTOME_CDC6_ASSOCIATION_WITH_THE_ORC_ORIGIN_COMPLEX	1.55835	1.82169
GO_RETINA_DEVELOPMENT_IN_CAMERA_TYPE_EYE	1.44874	1.82151
GO_POSITIVE_REGULATION_OF_TELOMERE_MAINTENANCE_VIA_TELOMERE_LENGTHENING	1.49474	1.81954
GO_DNA_GEOMETRIC_CHANGE	1.77407	1.81862
GO_EYE_DEVELOPMENT	1.67927	1.81842
REACTOME_G0_AND_EARLY_G1	0	1.81415
GO_LEARNING	2.04232	1.81034
GO_EMBRYONIC_HINDLIMB_MORPHOGENESIS	0	1.80956
GO_KIDNEY_MORPHOGENESIS	0	1.80943
GO_SARCOMERE_ORGANIZATION	-1.45971	1.80906
GO_ACTOMYOSIN_STRUCTURE_ORGANIZATION	-2.44933	1.80647
GO_POSITIVE_REGULATION_OF_TRIGLYCERIDE_METABOLIC_PROCESS	0	1.80632
GO_MEMBRANE_DEPOLARIZATION_DURING_ACTION_POTENTIAL	1.41803	1.80289
GO_CHROMOSOME_CONDENSATION	1.99529	1.80274
HALLMARK_UNFOLDED_PROTEIN_RESPONSE	-1.93153	1.80201
GO_POSITIVE_REGULATION_OF_TELOMERE_MAINTENANCE	1.57253	1.80153
GO_REGULATION_OF_CHROMOSOME_SEGREGATION	1.96282	1.80043
GO_PEPTIDYL_LYSINE_METHYLATION	-1.35629	1.79938
GO_CELLULAR_RESPONSE_TO_STEROL	0	1.79794
GO_FUCOSYLATION	0	1.79756
GO_MORPHOGENESIS_OF_EMBRYONIC_EPITHELIUM	0	1.7951
GO_POSITIVE_REGULATION_OF_SYNAPSE_ASSEMBLY	2.37011	1.79442
GO_VENTRICULAR_SEPTUM_DEVELOPMENT	0	1.793
REACTOME_CLASS_B_2_SECRETIN_FAMILY_RECEPTORS	2.27167	1.79012
GO_REGULATION_OF_NEURON_DIFFERENTIATION	-2.45829	1.78992
GO_DNA_SYNTHESIS_INVOLVED_IN_DNA_REPAIR	2.22826	1.7894
REACTOME_KINESINS	1.80602	1.7875
REACTOME_DEADENYLATION_DEPENDENT_MRNA_DECAY	1.47465	1.78626
GO_TERMINATION_OF_RNA_POLYMERASE_II_TRANSCRIPTION	-2.08974	1.78624
GO_SUCKLING_BEHAVIOR	0	1.78582
GO_NEUROMUSCULAR_SYNAPTIC_TRANSMISSION	1.72929	1.78512
GO_CELL_DIFFERENTIATION_IN_SPINAL_CORD	1.79088	1.78185
REACTOME_CLASS_C_3_METABOTROPIC_GLUTAMATE_PHEROMONE_RECEPTORS	0	1.78084
GO_MRNA_SPLICE_SITE_SELECTION	1.73577	1.78057
REACTOME_HIGHLY_CALCIUM_PERMEABLE_POSTSYNAPTIC_NICOTINIC_ACETYLCHOLINE_RECEPTORS	1.43715	1.7785
GO_CENTROSOME_CYCLE	-1.36708	1.77826
GO_METENCEPHALON_DEVELOPMENT	1.7215	1.77804
GO_AXIS_SPECIFICATION	1.69883	1.7745
GO_NEGATIVE_REGULATION_OF_CELL_CYCLE_G1_S_PHASE_TRANSITION	-1.47287	1.77238
REACTOME_DOUBLE_STRAND_BREAK_REPAIR	0	1.77015
GO_CEREBELLAR_GRANULAR_LAYER_DEVELOPMENT	1.97665	1.76905
GO_REGULATION_OF_NERVOUS_SYSTEM_DEVELOPMENT	-2.21998	1.76784
KEGG_MISMATCH_REPAIR	2.06206	1.7653
GO_TELENCEPHALON_DEVELOPMENT	0	1.76411
GO_PROTEIN_ALKYLATION	0	1.76366
GO_NEGATIVE_REGULATION_OF_OSSIFICATION	-1.45716	1.76328
GO_PROTEIN_LOCALIZATION_TO_CHROMOSOME	1.49775	1.76205
GO_CARDIAC_VENTRICLE_MORPHOGENESIS	0	1.76195
GO_EMBRYONIC_CAMERA_TYPE_EYE_DEVELOPMENT	1.44619	1.76048
GO_CARDIAC_MUSCLE_TISSUE_MORPHOGENESIS	-1.47712	1.75742
GO_POSITIVE_REGULATION_OF_CHROMOSOME_ORGANIZATION	1.87136	1.75594
GO_DEVELOPMENTAL_PROCESS_INVOLVED_IN_REPRODUCTION	2.24535	1.75534
GO_CELLULAR_AMINO_ACID_BIOSYNTHETIC_PROCESS	2.27692	1.75467
GO_KINETOCHORE_ORGANIZATION	1.58624	1.75365
REACTOME_TIGHT_JUNCTION_INTERACTIONS	1.62313	1.75094
GO_MAINTENANCE_OF_CELL_NUMBER	0	1.74953
GO_AXONEMAL_DYNEIN_COMPLEX_ASSEMBLY	0	1.74605
GO_ANTERIOR_POSTERIOR_PATTERN_SPECIFICATION	0	1.74585
GO_REGULATION_OF_SYNAPSE_ORGANIZATION	1.73872	1.74541
GO_CELL_FATE_SPECIFICATION	2.6642	1.74464
GO_REGULATION_OF_DNA_DAMAGE_CHECKPOINT	0	1.74461
REACTOME_NCAM1_INTERACTIONS	-1.71084	1.74363
GO_PROTEIN_K48_LINKED_UBIQUITINATION	-1.94604	1.74359
REACTOME_STRIATED_MUSCLE_CONTRACTION	-1.37522	1.74349
HALLMARK_MYOGENESIS	-3.93813	1.74306
GO_REGULATION_OF_OSTEOBLAST_DIFFERENTIATION	-1.99367	1.74256
GO_LONG_TERM_SYNAPTIC_POTENTIATION	0	1.74218
GO_OTIC_VESICLE_DEVELOPMENT	0	1.74214
GO_BIOMINERAL_TISSUE_DEVELOPMENT	-2.31478	1.73545
GO_CONVERGENT_EXTENSION	0	1.73513
GO_NEGATIVE_REGULATION_OF_CATECHOLAMINE_SECRETION	0	1.73407
GO_CATECHOLAMINE_BIOSYNTHETIC_PROCESS	2.0877	1.73131
REACTOME_TRNA_AMINOACYLATION	2.27133	1.7296
GO_COGNITION	1.62101	1.728
GO_G2_DNA_DAMAGE_CHECKPOINT	0	1.72684
GO_MICROTUBULE_BASED_MOVEMENT	0	1.72608
GO_MUSCLE_CELL_DEVELOPMENT	-2.50238	1.72215
GO_NUCLEAR_TRANSCRIBED_MRNA_CATABOLIC_PROCESS_DEADENYLATION_DEPENDENT_DECAY	0	1.72203
GO_MITOCHONDRIAL_RNA_METABOLIC_PROCESS	2.48924	1.72194
GO_LIMBIC_SYSTEM_DEVELOPMENT	1.59845	1.72051
REACTOME_TRANSMISSION_ACROSS_CHEMICAL_SYNAPSES	2.39255	1.71913
GO_SENSORY_PERCEPTION_OF_TASTE	2.3771	1.71892
GO_DNA_STRAND_ELONGATION_INVOLVED_IN_DNA_REPLICATION	2.07487	1.71843
REACTOME_ASSOCIATION_OF_LICENSING_FACTORS_WITH_THE_PRE_REPLICATIVE_COMPLEX	1.73562	1.71751
GO_L_ALPHA_AMINO_ACID_TRANSMEMBRANE_TRANSPORT	1.94418	1.7152
GO_LUNG_CELL_DIFFERENTIATION	0	1.71503
GO_NUCLEAR_PORE_ORGANIZATION	0	1.715
GO_REGULATION_OF_CELLULAR_SENESCENCE	0	1.71005
GO_REGULATION_OF_MRNA_SPLICING_VIA_SPLICEOSOME	1.87599	1.70818
GO_SKIN_DEVELOPMENT	1.60277	1.70705
GO_POSITIVE_REGULATION_OF_CELL_CYCLE_G2_M_PHASE_TRANSITION	0	1.70649
GO_POSITIVE_REGULATION_BY_HOST_OF_VIRAL_TRANSCRIPTION	0	1.70611
GO_CREATINE_METABOLIC_PROCESS	-1.99624	1.70477
GO_ACTIVATION_OF_ADENYLATE_CYCLASE_ACTIVITY	0	1.70463
GO_REGULATION_OF_TELOMERE_MAINTENANCE	1.73181	1.70443
GO_CYTOSKELETON_ORGANIZATION	-3.81622	1.70261
REACTOME_DNA_STRAND_ELONGATION	3.00693	1.70226
GO_CAMERA_TYPE_EYE_PHOTORECEPTOR_CELL_DIFFERENTIATION	-1.34769	1.70178
GO_RESPONSE_TO_IONIZING_RADIATION	-1.42124	1.70167
GO_ORGANIC_CYCLIC_COMPOUND_CATABOLIC_PROCESS	2.58341	1.70095
GO_PHOSPHATIDYLINOSITOL_3_PHOSPHATE_BIOSYNTHETIC_PROCESS	-1.75826	1.69902
GO_FAT_CELL_DIFFERENTIATION	-2.12562	1.69871
GO_REGULATION_OF_DNA_REPAIR	0	1.69738
GO_REGULATION_OF_MRNA_CATABOLIC_PROCESS	-1.35698	1.69634
GO_PYRIMIDINE_NUCLEOSIDE_TRIPHOSPHATE_METABOLIC_PROCESS	0	1.69598
GO_ADENYLATE_CYCLASE_INHIBITING_G_PROTEIN_COUPLED_RECEPTOR_SIGNALING_PATHWAY	1.65532	1.69539
GO_SINGLE_ORGANISM_BIOSYNTHETIC_PROCESS	-1.48678	1.69508
GO_REGULATION_OF_NEUROTRANSMITTER_LEVELS	2.42843	1.69485
GO_BLASTOCYST_FORMATION	0	1.69473
REACTOME_GLUCOSE_TRANSPORT	2.14735	1.69454
GO_REGULATION_OF_SISTER_CHROMATID_SEGREGATION	1.64743	1.69227
REACTOME_TRANSCRIPTIONAL_ACTIVITY_OF_SMAD2_SMAD3_SMAD4_HETEROTRIMER	-1.46757	1.69123
GO_RHYTHMIC_BEHAVIOR	0	1.69095
GO_PTERIDINE_CONTAINING_COMPOUND_BIOSYNTHETIC_PROCESS	1.53531	1.69008
GO_NEURON_PROJECTION_GUIDANCE	-2.14877	1.68874
GO_CARDIAC_CHAMBER_MORPHOGENESIS	-1.3266	1.68719
GO_ACID_SECRETION	1.86188	1.687
GO_PROTEIN_ACYLATION	-2.24072	1.68497
GO_SPINAL_CORD_MOTOR_NEURON_DIFFERENTIATION	0	1.68328
GO_DNA_DEPENDENT_DNA_REPLICATION_MAINTENANCE_OF_FIDELITY	1.66386	1.68261
GO_FOREBRAIN_GENERATION_OF_NEURONS	1.67869	1.68191
GO_EXTRACELLULAR_STRUCTURE_ORGANIZATION	-4.65555	1.68167
GO_METANEPHROS_DEVELOPMENT	-1.49875	1.68157
GO_PROTEIN_ACETYLATION	-2.17015	1.68146
GO_REGULATION_OF_MESENCHYMAL_CELL_PROLIFERATION	-2.0557	1.67964
REACTOME_CYTOCHROME_P450_ARRANGED_BY_SUBSTRATE_TYPE	0	1.67932
GO_COENZYME_BIOSYNTHETIC_PROCESS	1.65459	1.67899
KEGG_AMINOACYL_TRNA_BIOSYNTHESIS	2.04694	1.67799
GO_NEGATIVE_REGULATION_OF_MRNA_METABOLIC_PROCESS	0	1.6767
GO_SOMATIC_DIVERSIFICATION_OF_IMMUNE_RECEPTORS	1.56808	1.67661
GO_VOCALIZATION_BEHAVIOR	1.57528	1.67464
GO_REGULATION_OF_LONG_TERM_SYNAPTIC_POTENTIATION	0	1.67376
GO_EPIDERMAL_CELL_DIFFERENTIATION	1.97831	1.67097
GO_NEGATIVE_REGULATION_OF_CHROMOSOME_SEGREGATION	0	1.66789
REACTOME_SIGNALING_BY_BMP	-1.63538	1.66737
REACTOME_YAP1_AND_WWTR1_TAZ_STIMULATED_GENE_EXPRESSION	-2.06758	1.66682
REACTOME_INTERACTIONS_OF_VPR_WITH_HOST_CELLULAR_PROTEINS	2.03268	1.66622
REACTOME_GLOBAL_GENOMIC_NER_GG_NER	2.2721	1.66598
GO_REGULATION_OF_WATER_LOSS_VIA_SKIN	1.6789	1.66563
GO_CELL_PROLIFERATION_IN_FOREBRAIN	0	1.66547
GO_BROWN_FAT_CELL_DIFFERENTIATION	0	1.66516
GO_NEURON_MATURATION	-1.33044	1.66501
GO_GLAND_DEVELOPMENT	1.62686	1.66301
GO_REGULATION_OF_CARDIAC_CONDUCTION	-2.14992	1.66108
REACTOME_PHASE1_FUNCTIONALIZATION_OF_COMPOUNDS	0	1.65977
GO_CELL_CYCLE_G2_M_PHASE_TRANSITION	-1.87517	1.6582
GO_ANION_TRANSMEMBRANE_TRANSPORT	2.42407	1.65741
GO_REGULATION_OF_CHOLESTEROL_HOMEOSTASIS	-1.58363	1.65614
GO_PROTEIN_LOCALIZATION_TO_CYTOSKELETON	-1.38315	1.65528
GO_REGULATION_OF_ESTABLISHMENT_OF_PROTEIN_LOCALIZATION_TO_CHROMOSOME	1.72215	1.65467
REACTOME_E2F_MEDIATED_REGULATION_OF_DNA_REPLICATION	2.25501	1.64891
GO_INNERVATION	0	1.64756
GO_NEGATIVE_REGULATION_OF_DNA_DEPENDENT_DNA_REPLICATION	0	1.64754
GO_CRANIAL_NERVE_MORPHOGENESIS	0	1.64671
GO_MITOTIC_CHROMOSOME_CONDENSATION	0	1.64645
GO_SOMATIC_CELL_DNA_RECOMBINATION	0	1.64575
GO_RECOMBINATIONAL_REPAIR	2.45821	1.64406
GO_POSITIVE_REGULATION_OF_SYNAPTIC_TRANSMISSION_GLUTAMATERGIC	1.95634	1.64236
GO_PHENOL_CONTAINING_COMPOUND_METABOLIC_PROCESS	2.64124	1.6402
GO_CYTOPLASMIC_TRANSLATION	2.07576	1.64001
GO_CHONDROCYTE_DIFFERENTIATION	-1.86331	1.63979
REACTOME_CIRCADIAN_REPRESSION_OF_EXPRESSION_BY_REV_ERBA	-2.50577	1.63603
GO_EMBRYONIC_SKELETAL_SYSTEM_MORPHOGENESIS	-3.53592	1.63536
GO_REGULATION_OF_CHROMATIN_ORGANIZATION	-1.54772	1.634
GO_NUCLEAR_TRANSCRIBED_MRNA_POLY_A_TAIL_SHORTENING	-1.62823	1.63262
GO_REGULATION_OF_OSSIFICATION	-2.55121	1.63197
GO_BINDING_OF_SPERM_TO_ZONA_PELLUCIDA	2.24972	1.63137
GO_MULTI_ORGANISM_LOCALIZATION	-1.53833	1.62933
GO_CEREBELLAR_CORTEX_FORMATION	0	1.62882
GO_NCRNA_3_END_PROCESSING	1.83735	1.62833
GO_ANATOMICAL_STRUCTURE_FORMATION_INVOLVED_IN_MORPHOGENESIS	-3.72824	1.62676
GO_NUCLEAR_ENVELOPE_ORGANIZATION	0	1.62548
GO_NEUROTRANSMITTER_TRANSPORT	4.08804	1.62473
GO_KERATINOCYTE_DIFFERENTIATION	1.70475	1.62427
GO_REGULATION_OF_TELOMERE_CAPPING	0	1.62204
GO_REGULATION_OF_CELL_CYCLE_G2_M_PHASE_TRANSITION	0	1.62156
GO_CELLULAR_AMINO_ACID_METABOLIC_PROCESS	2.82256	1.62096
GO_POSITIVE_REGULATION_OF_CELL_CYCLE_PHASE_TRANSITION	0	1.62087
GO_PROTEIN_MODIFICATION_BY_SMALL_PROTEIN_REMOVAL	-1.97305	1.61826
GO_WATER_SOLUBLE_VITAMIN_METABOLIC_PROCESS	0	1.61485
GO_PROTEIN_AUTOPROCESSING	1.77112	1.61174
KEGG_TYPE_II_DIABETES_MELLITUS	0	1.6097
GO_RIBOSOMAL_LARGE_SUBUNIT_BIOGENESIS	2.96852	1.60573
GO_ATRIAL_SEPTUM_DEVELOPMENT	0	1.60565
GO_UBIQUINONE_METABOLIC_PROCESS	0	1.6045
GO_RNA_SURVEILLANCE	0	1.60362
REACTOME_RECRUITMENT_OF_MITOTIC_CENTROSOME_PROTEINS_AND_COMPLEXES	-1.89942	1.603
GO_CELL_DIFFERENTIATION_IN_HINDBRAIN	2.00362	1.6021
GO_STRIATED_MUSCLE_CONTRACTION	0	1.60136
REACTOME_COLLAGEN_FORMATION	-3.54004	1.60039
GO_REGULATION_OF_NUCLEAR_TRANSCRIBED_MRNA_POLY_A_TAIL_SHORTENING	-1.49865	1.60039
REACTOME_FORMATION_OF_THE_TERNARY_COMPLEX_AND_SUBSEQUENTLY_THE_43S_COMPLEX	2.66146	1.59713
GO_CELLULAR_COMPONENT_DISASSEMBLY	-2.48956	1.59465
KEGG_RNA_DEGRADATION	1.83964	1.59456
GO_DEVELOPMENTAL_MATURATION	-1.52424	1.59444
GO_ACTIN_MEDIATED_CELL_CONTRACTION	-1.55493	1.59435
GO_POSITIVE_REGULATION_OF_LYASE_ACTIVITY	1.45348	1.59415
GO_REGULATION_OF_CELL_CYCLE_G1_S_PHASE_TRANSITION	-1.64281	1.5926
GO_INORGANIC_ANION_TRANSPORT	2.3026	1.59068
GO_CENTRAL_NERVOUS_SYSTEM_PROJECTION_NEURON_AXONOGENESIS	-1.40681	1.59036
GO_CEREBELLAR_PURKINJE_CELL_LAYER_FORMATION	0	1.59002
GO_TUBE_DEVELOPMENT	-2.18229	1.58707
GO_REGULATION_OF_MESODERM_DEVELOPMENT	1.56282	1.58646
GO_CARDIAC_SEPTUM_MORPHOGENESIS	0	1.58576
GO_IN_UTERO_EMBRYONIC_DEVELOPMENT	-1.67988	1.58524
GO_SENSORY_PERCEPTION_OF_LIGHT_STIMULUS	3.16194	1.58437
GO_MATURATION_OF_5_8S_RRNA_FROM_TRICISTRONIC_RRNA_TRANSCRIPT_SSU_RRNA_5_8S_RRNA_LSU_RRNA_	2.31364	1.58273
GO_REGULATION_OF_STEM_CELL_DIFFERENTIATION	-1.97279	1.58273
GO_MISMATCH_REPAIR	1.95043	1.58228
GO_MULTICELLULAR_ORGANISMAL_RESPONSE_TO_STRESS	1.52591	1.58126
GO_POSITIVE_REGULATION_OF_ADENYLATE_CYCLASE_ACTIVITY	0	1.5809
GO_POTASSIUM_ION_TRANSPORT	2.90119	1.58076
GO_MATURATION_OF_5_8S_RRNA	2.2076	1.57995
GO_METAPHASE_PLATE_CONGRESSION	0	1.5795
GO_REGULATION_OF_DENDRITIC_SPINE_MORPHOGENESIS	0	1.57932
GO_REGULATION_OF_MESENCHYMAL_CELL_APOPTOTIC_PROCESS	2.81045	1.57665
GO_RNA_POLYADENYLATION	-1.44629	1.57533
GO_RESPONSE_TO_CAMP	1.65868	1.57393
GO_REGULATION_OF_GROWTH_HORMONE_SECRETION	0	1.57389
GO_FEMALE_MEIOTIC_DIVISION	1.47342	1.5732
GO_SIGNAL_TRANSDUCTION_BY_P53_CLASS_MEDIATOR	0	1.5729
GO_GOLGI_ORGANIZATION	-3.84108	1.57274
GO_INTERMEDIATE_FILAMENT_BASED_PROCESS	2.37525	1.57197
GO_REGULATION_OF_CGMP_METABOLIC_PROCESS	0	1.57021
GO_EMBRYONIC_CAMERA_TYPE_EYE_MORPHOGENESIS	1.58393	1.57005
GO_POSITIVE_REGULATION_OF_STEM_CELL_DIFFERENTIATION	-1.93034	1.56997
GO_VENTRAL_SPINAL_CORD_DEVELOPMENT	1.83539	1.56975
GO_INSULIN_LIKE_GROWTH_FACTOR_RECEPTOR_SIGNALING_PATHWAY	-2.02384	1.56944
GO_NEGATIVE_REGULATION_OF_GLIOGENESIS	0	1.5689
GO_GAMMA_AMINOBUTYRIC_ACID_SIGNALING_PATHWAY	2.32051	1.56861
REACTOME_CYTOSOLIC_SULFONATION_OF_SMALL_MOLECULES	0	1.56794
GO_RESPONSE_TO_LEAD_ION	-1.49888	1.56762
GO_RNA_DESTABILIZATION	0	1.56729
REACTOME_RORA_ACTIVATES_CIRCADIAN_EXPRESSION	-2.59938	1.56627
GO_POSITIVE_REGULATION_OF_FATTY_ACID_METABOLIC_PROCESS	-1.61955	1.56575
GO_REGULATION_OF_MICROTUBULE_BASED_PROCESS	-1.56019	1.56489
GO_ANION_TRANSPORT	2.07693	1.56395
GO_REGULATION_OF_CENTRIOLE_REPLICATION	0	1.56348
GO_MATING	1.66542	1.56224
REACTOME_POL_SWITCHING	1.89821	1.56047
GO_CELLULAR_RESPONSE_TO_CHOLESTEROL	0	1.56032
GO_BETA_CATENIN_TCF_COMPLEX_ASSEMBLY	-1.52317	1.5588
GO_REGULATION_OF_TELOMERE_MAINTENANCE_VIA_TELOMERE_LENGTHENING	1.50002	1.55845
GO_BODY_MORPHOGENESIS	0	1.55831
GO_TUBE_FORMATION	0	1.55386
GO_REGULATION_OF_TRANSCRIPTION_INVOLVED_IN_CELL_FATE_COMMITMENT	0	1.55263
GO_COFACTOR_BIOSYNTHETIC_PROCESS	1.78651	1.5508
GO_REGULATION_OF_CELL_AGING	0	1.55061
GO_POSITIVE_REGULATION_OF_PROTEIN_EXPORT_FROM_NUCLEUS	-1.5271	1.54981
GO_WALKING_BEHAVIOR	0	1.54954
GO_REGULATION_OF_CHROMATIN_BINDING	-1.35202	1.54794
GO_PRE_MIRNA_PROCESSING	0	1.54677
GO_NEGATIVE_REGULATION_OF_CELL_AGING	0	1.54466
KEGG_GLYCINE_SERINE_AND_THREONINE_METABOLISM	2.02006	1.54456
GO_CEREBELLAR_PURKINJE_CELL_LAYER_DEVELOPMENT	0	1.5443
GO_DNA_MODIFICATION	1.65752	1.54306
GO_DSRNA_FRAGMENTATION	1.51788	1.54279
KEGG_OOCYTE_MEIOSIS	0	1.54254
GO_LAGGING_STRAND_ELONGATION	0	1.54226
GO_RECIPROCAL_DNA_RECOMBINATION	2.00335	1.54128
GO_DICARBOXYLIC_ACID_TRANSPORT	1.87894	1.54093
GO_MALE_SEX_DETERMINATION	1.50607	1.53845
GO_METANEPHRIC_EPITHELIUM_DEVELOPMENT	1.69878	1.53779
GO_CARDIAC_RIGHT_VENTRICLE_MORPHOGENESIS	0	1.53757
GO_CHROMATIN_REMODELING	0	1.53491
GO_SEX_DIFFERENTIATION	1.64167	1.53367
GO_INTRA_S_DNA_DAMAGE_CHECKPOINT	0	1.53337
GO_NEUROTRANSMITTER_BIOSYNTHETIC_PROCESS	1.94129	1.53245
GO_RESPONSE_TO_ORGANOPHOSPHORUS	-1.44873	1.53147
GO_REGULATION_OF_DEVELOPMENTAL_GROWTH	-1.82314	1.53102
GO_LATERAL_MESODERM_DEVELOPMENT	0	1.53025
GO_SULFATE_TRANSPORT	0	1.52917
GO_PSEUDOURIDINE_SYNTHESIS	2.92436	1.52821
GO_ACTIVATION_OF_ANAPHASE_PROMOTING_COMPLEX_ACTIVITY	0	1.52766
GO_REGULATION_OF_MITOCHONDRIAL_TRANSLATION	0	1.52709
GO_MATING_BEHAVIOR	1.55997	1.52649
GO_GLANDULAR_EPITHELIAL_CELL_DEVELOPMENT	0	1.52627
REACTOME_MRNA_3_END_PROCESSING	2.04945	1.52439
REACTOME_TRANSMEMBRANE_TRANSPORT_OF_SMALL_MOLECULES	1.83917	1.52379
GO_APOPTOTIC_PROCESS_INVOLVED_IN_MORPHOGENESIS	0	1.52305
GO_REPRODUCTIVE_SYSTEM_DEVELOPMENT	-1.54185	1.52169
GO_GROWTH_PLATE_CARTILAGE_DEVELOPMENT	0	1.52126
GO_VENTRICULAR_CARDIAC_MUSCLE_TISSUE_DEVELOPMENT	0	1.52103
GO_CENTRAL_NERVOUS_SYSTEM_NEURON_AXONOGENESIS	-1.45681	1.52101
REACTOME_FANCONI_ANEMIA_PATHWAY	2.72024	1.5206
KEGG_BASAL_CELL_CARCINOMA	0	1.52046
REACTOME_LATE_PHASE_OF_HIV_LIFE_CYCLE	2.00844	1.51996
GO_PHENOL_CONTAINING_COMPOUND_BIOSYNTHETIC_PROCESS	2.12538	1.51966
REACTOME_ADENYLATE_CYCLASE_ACTIVATING_PATHWAY	0	1.51956
GO_REGULATION_OF_TRANSLATIONAL_INITIATION	-2.30234	1.51916
GO_REGULATION_OF_HISTONE_METHYLATION	0	1.51884
GO_DIGESTIVE_SYSTEM_PROCESS	1.99444	1.5187
GO_POSITIVE_REGULATION_OF_DNA_DEPENDENT_DNA_REPLICATION	0	1.51673
GO_BONE_GROWTH	0	1.51629
REACTOME_G1_S_SPECIFIC_TRANSCRIPTION	2.51301	1.51582
GO_EXTRACELLULAR_MATRIX_ASSEMBLY	0	1.5158
GO_NEGATIVE_REGULATION_OF_ORGANELLE_ORGANIZATION	-1.98904	1.51547
GO_PYRIMIDINE_NUCLEOSIDE_TRIPHOSPHATE_BIOSYNTHETIC_PROCESS	0	1.5152
GO_SOMATIC_RECOMBINATION_OF_IMMUNOGLOBULIN_GENE_SEGMENTS	0	1.51501
GO_PARASYMPATHETIC_NERVOUS_SYSTEM_DEVELOPMENT	0	1.51459
GO_REGULATION_OF_STRIATED_MUSCLE_CELL_APOPTOTIC_PROCESS	0	1.51388
REACTOME_RNA_POL_III_TRANSCRIPTION	0	1.50913
REACTOME_MRNA_DECAY_BY_3_TO_5_EXORIBONUCLEASE	1.74004	1.50876
GO_SNRNA_METABOLIC_PROCESS	1.74369	1.50741
GO_REGULATION_OF_CELL_DEVELOPMENT	-3.27916	1.50624
REACTOME_PURINE_RIBONUCLEOSIDE_MONOPHOSPHATE_BIOSYNTHESIS	0	1.50614
GO_PEPTIDYL_METHIONINE_MODIFICATION	0	1.50594
GO_PROTEIN_LOCALIZATION_TO_KINETOCHORE	1.41192	1.50405
GO_NEGATIVE_REGULATION_OF_SYNAPTIC_TRANSMISSION	0	1.50404
GO_ALKALOID_METABOLIC_PROCESS	0	1.50347
GO_HEART_DEVELOPMENT	-3.21836	1.50342
GO_FORELIMB_MORPHOGENESIS	1.6445	1.50337
REACTOME_MITOCHONDRIAL_TRNA_AMINOACYLATION	2.64658	1.50318
GO_MITOCHONDRIAL_GENOME_MAINTENANCE	0	1.50151
GO_ACTIVIN_RECEPTOR_SIGNALING_PATHWAY	0	1.49984
GO_CALCIUM_INDEPENDENT_CELL_CELL_ADHESION_VIA_PLASMA_MEMBRANE_CELL_ADHESION_MOLECULES	1.98632	1.49961
GO_COCHLEA_DEVELOPMENT	0	1.49918
GO_REGULATION_OF_NUCLEAR_TRANSCRIBED_MRNA_CATABOLIC_PROCESS_DEADENYLATION_DEPENDENT_DECAY	0	1.49903
GO_IONOTROPIC_GLUTAMATE_RECEPTOR_SIGNALING_PATHWAY	1.55021	1.499
GO_ENDOCRINE_PANCREAS_DEVELOPMENT	1.46027	1.49811
GO_NEURAL_TUBE_FORMATION	0	1.49753
GO_HINDBRAIN_MORPHOGENESIS	1.40659	1.49645
REACTOME_NCAM_SIGNALING_FOR_NEURITE_OUT_GROWTH	-1.95827	1.49487
GO_TYPE_B_PANCREATIC_CELL_DEVELOPMENT	0	1.49377
GO_POSITIVE_REGULATION_OF_HISTONE_H3_K4_METHYLATION	0	1.49373
GO_BASE_EXCISION_REPAIR	2.38381	1.49243
GO_FEAR_RESPONSE	1.63781	1.49218
GO_DEVELOPMENTAL_GROWTH	-1.74117	1.49108
GO_RIBOSOMAL_SMALL_SUBUNIT_BIOGENESIS	3.35184	1.49079
GO_RESPONSE_TO_RADIATION	0	1.48986
GO_DETERMINATION_OF_ADULT_LIFESPAN	0	1.48934
GO_SENSORY_PERCEPTION_OF_PAIN	0	1.48726
GO_NEGATIVE_REGULATION_OF_RNA_SPLICING	1.55379	1.487
REACTOME_APOPTOTIC_CLEAVAGE_OF_CELL_ADHESION_PROTEINS	2.12018	1.48661
GO_TRNA_THREONYLCARBAMOYLADENOSINE_METABOLIC_PROCESS	0	1.48605
GO_REGULATION_OF_DNA_TEMPLATED_TRANSCRIPTION_ELONGATION	-1.36944	1.48532
REACTOME_ADENYLATE_CYCLASE_INHIBITORY_PATHWAY	-1.3478	1.48523
REACTOME_LAGGING_STRAND_SYNTHESIS	2.27277	1.48418
REACTOME_SMAD2_SMAD3_SMAD4_HETEROTRIMER_REGULATES_TRANSCRIPTION	0	1.48351
GO_NEGATIVE_REGULATION_OF_TRANSLATIONAL_INITIATION	-1.50476	1.48289
GO_ADENOHYPOPHYSIS_DEVELOPMENT	1.86354	1.48214
GO_SOMATIC_DIVERSIFICATION_OF_IMMUNE_RECEPTORS_VIA_SOMATIC_MUTATION	0	1.48194
GO_ALPHA_AMINO_ACID_METABOLIC_PROCESS	2.4943	1.48068
GO_BONE_MORPHOGENESIS	-1.92167	1.47985
REACTOME_REGULATION_OF_THE_FANCONI_ANEMIA_PATHWAY	1.70585	1.47939
REACTOME_G2_M_DNA_DAMAGE_CHECKPOINT	2.02219	1.47679
GO_NEGATIVE_REGULATION_OF_SMOOTHENED_SIGNALING_PATHWAY	0	1.47639
GO_RIBOSOME_ASSEMBLY	2.97853	1.47528
GO_MICROTUBULE_ANCHORING	-1.45696	1.4748
GO_SMOOTH_MUSCLE_TISSUE_DEVELOPMENT	-1.65014	1.47353
REACTOME_AMINE_DERIVED_HORMONES	2.1961	1.47281
GO_STEM_CELL_DIVISION	-1.39772	1.47273
GO_NEGATIVE_REGULATION_OF_TOR_SIGNALING	-1.87557	1.47222
GO_CARDIAC_MYOFIBRIL_ASSEMBLY	-1.57006	1.4714
GO_SPLEEN_DEVELOPMENT	0	1.47123
GO_DETECTION_OF_CHEMICAL_STIMULUS_INVOLVED_IN_SENSORY_PERCEPTION_OF_TASTE	2.37315	1.46901
GO_CAMP_MEDIATED_SIGNALING	0	1.46874
GO_HISTONE_MRNA_CATABOLIC_PROCESS	0	1.46785
GO_COLUMNAR_CUBOIDAL_EPITHELIAL_CELL_DIFFERENTIATION	0	1.46768
REACTOME_INSULIN_RECEPTOR_SIGNALLING_CASCADE	-1.8539	1.46723
GO_REGULATION_OF_NUCLEOCYTOPLASMIC_TRANSPORT	-2.15316	1.46688
GO_HIPPOCAMPUS_DEVELOPMENT	0	1.46636
GO_EMBRYONIC_AXIS_SPECIFICATION	0	1.46565
GO_TRIPARTITE_REGIONAL_SUBDIVISION	-1.81997	1.46529
GO_ENDOCRINE_SYSTEM_DEVELOPMENT	2.99912	1.46131
GO_REGULATION_OF_DNA_REPLICATION	0	1.46077
GO_RESPONSE_TO_EPIDERMAL_GROWTH_FACTOR	0	1.45969
GO_REGULATION_OF_SPINDLE_CHECKPOINT	0	1.45878
GO_ACROSOME_ASSEMBLY	-1.34542	0
GO_ACTIN_CYTOSKELETON_REORGANIZATION	-2.04863	0
GO_ACTIN_FILAMENT_BASED_MOVEMENT	-2.02906	0
GO_ACTIN_FILAMENT_BUNDLE_ORGANIZATION	-1.54606	0
GO_ACTIN_FILAMENT_POLYMERIZATION	-1.59137	0
GO_ACTIN_POLYMERIZATION_OR_DEPOLYMERIZATION	-1.83616	0
GO_ACTIVATION_OF_CYSTEINE_TYPE_ENDOPEPTIDASE_ACTIVITY	-2.27969	0
GO_ACTIVATION_OF_CYSTEINE_TYPE_ENDOPEPTIDASE_ACTIVITY_INVOLVED_IN_APOPTOTIC_SIGNALING_PATHWAY	-1.38402	0
GO_ACTIVATION_OF_GTPASE_ACTIVITY	-1.93575	0
GO_ACTIVATION_OF_JUN_KINASE_ACTIVITY	-1.88644	0
GO_ACTIVATION_OF_MAPKK_ACTIVITY	-1.81863	0
GO_ACTIVATION_OF_MAPK_ACTIVITY	-1.83064	0
GO_ACTIVATION_OF_NF_KAPPAB_INDUCING_KINASE_ACTIVITY	-1.6771	0
GO_ACTIVATION_OF_PROTEIN_KINASE_ACTIVITY	-2.81508	0
GO_ACTIVATION_OF_PROTEIN_KINASE_A_ACTIVITY	-1.33098	0
GO_ACTIVATION_OF_PROTEIN_KINASE_B_ACTIVITY	-1.79902	0
GO_ADHERENS_JUNCTION_ASSEMBLY	-1.97325	0
GO_AGING	-1.50091	0
GO_ALCOHOL_BIOSYNTHETIC_PROCESS	-2.10566	0
GO_ALCOHOL_METABOLIC_PROCESS	-1.95921	0
GO_ALPHA_LINOLENIC_ACID_METABOLIC_PROCESS	-1.53724	0
GO_AMEBOIDAL_TYPE_CELL_MIGRATION	-2.22525	0
GO_AMINE_METABOLIC_PROCESS	-1.58258	0
GO_AMINOGLYCAN_BIOSYNTHETIC_PROCESS	-2.99255	0
GO_AMINOGLYCAN_CATABOLIC_PROCESS	-2.99265	0
GO_AMINOGLYCAN_METABOLIC_PROCESS	-2.86681	0
GO_AMINO_ACID_BETAINE_METABOLIC_PROCESS	-1.5175	0
GO_AMINO_SUGAR_BIOSYNTHETIC_PROCESS	-1.69421	0
GO_AMINO_SUGAR_METABOLIC_PROCESS	-1.70953	0
GO_AMMONIUM_ION_METABOLIC_PROCESS	-1.49811	0
GO_ANATOMICAL_STRUCTURE_MATURATION	-2.00953	0
GO_ANDROGEN_RECEPTOR_SIGNALING_PATHWAY	-1.50596	0
GO_ANTIGEN_PROCESSING_AND_PRESENTATION_VIA_MHC_CLASS_IB	-2.46868	0
GO_AORTA_DEVELOPMENT	-2.05431	0
GO_AORTA_MORPHOGENESIS	-1.40611	0
GO_APOPTOTIC_CELL_CLEARANCE	-2.09938	0
GO_ARACHIDONIC_ACID_METABOLIC_PROCESS	-1.29848	0
GO_ARTERY_DEVELOPMENT	-2.35985	0
GO_ARTERY_MORPHOGENESIS	-1.88557	0
GO_ATRIOVENTRICULAR_VALVE_DEVELOPMENT	-2.30666	0
GO_ATRIOVENTRICULAR_VALVE_MORPHOGENESIS	-2.11618	0
GO_AXON_EXTENSION	-1.97232	0
GO_AXO_DENDRITIC_TRANSPORT	-1.93171	0
GO_BETA_AMYLOID_METABOLIC_PROCESS	-1.34148	0
GO_BLASTODERM_SEGMENTATION	-2.04529	0
GO_BLOOD_VESSEL_ENDOTHELIAL_CELL_MIGRATION	-1.81492	0
GO_BLOOD_VESSEL_REMODELING	-2.57197	0
GO_BONE_CELL_DEVELOPMENT	-2.88487	0
GO_BONE_DEVELOPMENT	-3.59322	0
GO_BONE_MATURATION	-1.86351	0
GO_BONE_REMODELING	-2.72498	0
GO_BRANCHED_CHAIN_AMINO_ACID_METABOLIC_PROCESS	-1.45021	0
GO_BRANCHING_INVOLVED_IN_MAMMARY_GLAND_DUCT_MORPHOGENESIS	-1.9331	0
GO_BRANCHING_INVOLVED_IN_SALIVARY_GLAND_MORPHOGENESIS	-2.14764	0
GO_BRANCHING_MORPHOGENESIS_OF_AN_EPITHELIAL_TUBE	-2.2971	0
GO_B_CELL_DIFFERENTIATION	-1.30052	0
GO_B_CELL_HOMEOSTASIS	-1.64893	0
GO_CALCIUM_ION_IMPORT	-2.02222	0
GO_CARBOHYDRATE_DERIVATIVE_BIOSYNTHETIC_PROCESS	-3.03322	0
GO_CARDIAC_ATRIUM_DEVELOPMENT	-1.44335	0
GO_CARDIAC_CELL_DEVELOPMENT	-1.64032	0
GO_CARDIAC_CHAMBER_DEVELOPMENT	-1.76311	0
GO_CARDIAC_EPITHELIAL_TO_MESENCHYMAL_TRANSITION	-1.97725	0
GO_CARDIAC_MUSCLE_CELL_DIFFERENTIATION	-1.65249	0
GO_CARDIAC_MUSCLE_TISSUE_DEVELOPMENT	-2.0617	0
GO_CARDIAC_SEPTUM_DEVELOPMENT	-1.68015	0
GO_CARDIOCYTE_DIFFERENTIATION	-1.5356	0
GO_CARNITINE_METABOLIC_PROCESS	-1.42899	0
GO_CELLULAR_CARBOHYDRATE_CATABOLIC_PROCESS	-1.65356	0
GO_CELLULAR_COMPONENT_DISASSEMBLY_INVOLVED_IN_EXECUTION_PHASE_OF_APOPTOSIS	-1.29792	0
GO_CELLULAR_COPPER_ION_HOMEOSTASIS	-1.31923	0
GO_CELLULAR_IRON_ION_HOMEOSTASIS	-1.42149	0
GO_CELLULAR_RESPONSE_TO_ABIOTIC_STIMULUS	-1.87407	0
GO_CELLULAR_RESPONSE_TO_ACID_CHEMICAL	-1.80125	0
GO_CELLULAR_RESPONSE_TO_ALCOHOL	-1.80715	0
GO_CELLULAR_RESPONSE_TO_AMINO_ACID_STIMULUS	-1.77653	0
GO_CELLULAR_RESPONSE_TO_ANTIBIOTIC	-1.35755	0
GO_CELLULAR_RESPONSE_TO_ATP	-1.36778	0
GO_CELLULAR_RESPONSE_TO_CARBOHYDRATE_STIMULUS	-1.49293	0
GO_CELLULAR_RESPONSE_TO_DSRNA	-1.95001	0
GO_CELLULAR_RESPONSE_TO_ENDOGENOUS_STIMULUS	-4.01133	0
GO_CELLULAR_RESPONSE_TO_EXOGENOUS_DSRNA	-2.43191	0
GO_CELLULAR_RESPONSE_TO_FLUID_SHEAR_STRESS	-2.02884	0
GO_CELLULAR_RESPONSE_TO_GAMMA_RADIATION	-1.58763	0
GO_CELLULAR_RESPONSE_TO_GLUCOSE_STARVATION	-1.8004	0
GO_CELLULAR_RESPONSE_TO_GROWTH_HORMONE_STIMULUS	-1.86692	0
GO_CELLULAR_RESPONSE_TO_HORMONE_STIMULUS	-2.86162	0
GO_CELLULAR_RESPONSE_TO_HYDROGEN_PEROXIDE	-1.50454	0
GO_CELLULAR_RESPONSE_TO_INSULIN_STIMULUS	-2.68141	0
GO_CELLULAR_RESPONSE_TO_INTERLEUKIN_1	-1.91813	0
GO_CELLULAR_RESPONSE_TO_INTERLEUKIN_6	-1.46368	0
GO_CELLULAR_RESPONSE_TO_IONIZING_RADIATION	-1.79937	0
GO_CELLULAR_RESPONSE_TO_KETONE	-1.69239	0
GO_CELLULAR_RESPONSE_TO_LIPID	-2.12372	0
GO_CELLULAR_RESPONSE_TO_NITROGEN_COMPOUND	-3.34052	0
GO_CELLULAR_RESPONSE_TO_NUTRIENT	-1.34257	0
GO_CELLULAR_RESPONSE_TO_ORGANIC_CYCLIC_COMPOUND	-2.58011	0
GO_CELLULAR_RESPONSE_TO_OSMOTIC_STRESS	-1.84484	0
GO_CELLULAR_RESPONSE_TO_OXIDATIVE_STRESS	-2.62871	0
GO_CELLULAR_RESPONSE_TO_OXYGEN_LEVELS	-2.07914	0
GO_CELLULAR_RESPONSE_TO_PEPTIDE	-2.61929	0
GO_CELLULAR_RESPONSE_TO_PH	-1.40672	0
GO_CELLULAR_RESPONSE_TO_PROSTAGLANDIN_E_STIMULUS	-1.32378	0
GO_CELLULAR_RESPONSE_TO_REACTIVE_OXYGEN_SPECIES	-2.25893	0
GO_CELLULAR_RESPONSE_TO_STEROID_HORMONE_STIMULUS	-1.40853	0
GO_CELLULAR_RESPONSE_TO_UV	-1.43995	0
GO_CELLULAR_RESPONSE_TO_VITAMIN	-1.51796	0
GO_CELL_ADHESION_MEDIATED_BY_INTEGRIN	-2.11668	0
GO_CELL_CYCLE_ARREST	-2.94366	0
GO_CELL_DEATH_IN_RESPONSE_TO_OXIDATIVE_STRESS	-1.30075	0
GO_CELL_DIFFERENTIATION_INVOLVED_IN_KIDNEY_DEVELOPMENT	-1.38556	0
GO_CELL_GROWTH	-2.60225	0
GO_CELL_JUNCTION_ASSEMBLY	-1.81444	0
GO_CELL_MIGRATION_INVOLVED_IN_SPROUTING_ANGIOGENESIS	-1.8451	0
GO_CELL_PROJECTION_ASSEMBLY	-2.1442	0
GO_CELL_SUBSTRATE_ADHERENS_JUNCTION_ASSEMBLY	-1.68152	0
GO_CELL_SUBSTRATE_JUNCTION_ASSEMBLY	-1.51642	0
GO_CENTRAL_NERVOUS_SYSTEM_NEURON_DEVELOPMENT	-1.44809	0
GO_CENTROSOME_LOCALIZATION	-1.41479	0
GO_CERAMIDE_BIOSYNTHETIC_PROCESS	-1.32773	0
GO_CERAMIDE_METABOLIC_PROCESS	-2.05504	0
GO_CEREBRAL_CORTEX_CELL_MIGRATION	-1.4139	0
GO_CHEMICAL_HOMEOSTASIS_WITHIN_A_TISSUE	-2.12641	0
GO_CHONDROCYTE_DEVELOPMENT	-1.74415	0
GO_CHONDROITIN_SULFATE_BIOSYNTHETIC_PROCESS	-2.36252	0
GO_CHONDROITIN_SULFATE_CATABOLIC_PROCESS	-2.16731	0
GO_CHONDROITIN_SULFATE_PROTEOGLYCAN_BIOSYNTHETIC_PROCESS	-1.8936	0
GO_CIRCULATORY_SYSTEM_DEVELOPMENT	-4.76508	0
GO_CLATHRIN_MEDIATED_ENDOCYTOSIS	-1.3264	0
GO_COLLAGEN_FIBRIL_ORGANIZATION	-3.8206	0
GO_CORONARY_VASCULATURE_DEVELOPMENT	-1.47094	0
GO_CORPUS_CALLOSUM_DEVELOPMENT	-1.65687	0
GO_CORTICAL_CYTOSKELETON_ORGANIZATION	-1.70448	0
GO_CRANIAL_SKELETAL_SYSTEM_DEVELOPMENT	-1.87143	0
GO_CRANIOFACIAL_SUTURE_MORPHOGENESIS	-1.70261	0
GO_CYTOKINESIS	-1.6815	0
GO_CYTOKINE_METABOLIC_PROCESS	-1.3931	0
GO_CYTOPLASMIC_SEQUESTERING_OF_PROTEIN	-2.36837	0
GO_CYTOPLASMIC_SEQUESTERING_OF_TRANSCRIPTION_FACTOR	-1.37578	0
GO_CYTOSKELETON_DEPENDENT_INTRACELLULAR_TRANSPORT	-1.75689	0
GO_DECIDUALIZATION	-1.45025	0
GO_DEFINITIVE_HEMOPOIESIS	-2.26139	0
GO_DEMETHYLATION	-1.51692	0
GO_DENDRITE_DEVELOPMENT	-1.57775	0
GO_DENDRITE_MORPHOGENESIS	-1.5132	0
GO_DERMATAN_SULFATE_METABOLIC_PROCESS	-2.36296	0
GO_DERMATAN_SULFATE_PROTEOGLYCAN_METABOLIC_PROCESS	-2.18767	0
GO_DEVELOPMENTAL_CELL_GROWTH	-1.94985	0
GO_DEVELOPMENTAL_GROWTH_INVOLVED_IN_MORPHOGENESIS	-2.22585	0
GO_DNA_TEMPLATED_TRANSCRIPTION_INITIATION	-1.42361	0
GO_DRUG_TRANSMEMBRANE_TRANSPORT	-1.64137	0
GO_EARLY_ENDOSOME_TO_GOLGI_TRANSPORT	-2.34135	0
GO_EMBRYONIC_CRANIAL_SKELETON_MORPHOGENESIS	-2.03472	0
GO_EMBRYONIC_SKELETAL_JOINT_DEVELOPMENT	-1.51063	0
GO_EMBRYO_IMPLANTATION	-1.35792	0
GO_ENDOCARDIAL_CUSHION_FORMATION	-1.31719	0
GO_ENDOCARDIAL_CUSHION_MORPHOGENESIS	-1.35121	0
GO_ENDOCHONDRAL_BONE_MORPHOGENESIS	-1.77012	0
GO_ENDOCYTIC_RECYCLING	-2.9207	0
GO_ENDODERMAL_CELL_DIFFERENTIATION	-1.78116	0
GO_ENDODERM_DEVELOPMENT	-1.61853	0
GO_ENDODERM_FORMATION	-1.47417	0
GO_ENDOPLASMIC_RETICULUM_ORGANIZATION	-2.3475	0
GO_ENDOPLASMIC_RETICULUM_TO_CYTOSOL_TRANSPORT	-2.22493	0
GO_ENDOTHELIAL_CELL_MIGRATION	-2.63353	0
GO_ENERGY_HOMEOSTASIS	-1.56207	0
GO_ENERGY_RESERVE_METABOLIC_PROCESS	-2.26421	0
GO_ENTRAINMENT_OF_CIRCADIAN_CLOCK_BY_PHOTOPERIOD	-1.58732	0
GO_EPHRIN_RECEPTOR_SIGNALING_PATHWAY	-2.26956	0
GO_EPIDERMAL_GROWTH_FACTOR_RECEPTOR_SIGNALING_PATHWAY	-1.83624	0
GO_EPIDERMIS_MORPHOGENESIS	-1.38029	0
GO_EPITHELIAL_CELL_CELL_ADHESION	-1.73373	0
GO_EPITHELIAL_CELL_DEVELOPMENT	-1.92732	0
GO_EPITHELIAL_CELL_DIFFERENTIATION	-1.79278	0
GO_EPITHELIAL_CELL_DIFFERENTIATION_INVOLVED_IN_KIDNEY_DEVELOPMENT	-1.56201	0
GO_EPITHELIAL_CELL_PROLIFERATION	-1.60854	0
GO_EPITHELIAL_TO_MESENCHYMAL_TRANSITION	-1.48578	0
GO_ERBB_SIGNALING_PATHWAY	-1.62422	0
GO_ERYTHROCYTE_HOMEOSTASIS	-1.41223	0
GO_ER_NUCLEUS_SIGNALING_PATHWAY	-2.55244	0
GO_ESTABLISHMENT_OF_CELL_POLARITY	-1.63703	0
GO_ESTABLISHMENT_OF_ENDOTHELIAL_BARRIER	-1.52121	0
GO_ESTABLISHMENT_OF_ENDOTHELIAL_INTESTINAL_BARRIER	-1.78891	0
GO_ESTABLISHMENT_OF_LOCALIZATION_BY_MOVEMENT_ALONG_MICROTUBULE	-1.84003	0
GO_ESTABLISHMENT_OF_MITOTIC_SPINDLE_LOCALIZATION	-1.40623	0
GO_ESTABLISHMENT_OF_MITOTIC_SPINDLE_ORIENTATION	-1.40902	0
GO_ESTABLISHMENT_OF_PROTEIN_LOCALIZATION_TO_GOLGI	-2.04514	0
GO_ESTABLISHMENT_OR_MAINTENANCE_OF_CELL_POLARITY	-1.92441	0
GO_ESTABLISHMENT_OR_MAINTENANCE_OF_MONOPOLAR_CELL_POLARITY	-1.56366	0
GO_ESTROGEN_METABOLIC_PROCESS	-1.31684	0
GO_ETHANOLAMINE_CONTAINING_COMPOUND_METABOLIC_PROCESS	-2.06738	0
GO_EXECUTION_PHASE_OF_APOPTOSIS	-1.43665	0
GO_EXOCRINE_SYSTEM_DEVELOPMENT	-1.98569	0
GO_FATTY_ACID_BIOSYNTHETIC_PROCESS	-1.38554	0
GO_FATTY_ACID_TRANSPORT	-1.63058	0
GO_FIBRIL_ORGANIZATION	-1.34157	0
GO_FOREBRAIN_NEURON_DEVELOPMENT	-1.48453	0
GO_FORMATION_OF_PRIMARY_GERM_LAYER	-1.6542	0
GO_GANGLIOSIDE_BIOSYNTHETIC_PROCESS	-1.8703	0
GO_GASTRULATION	-1.69533	0
GO_GLAND_MORPHOGENESIS	-2.43779	0
GO_GLIAL_CELL_MIGRATION	-2.0188	0
GO_GLOMERULAR_EPITHELIUM_DEVELOPMENT	-1.30619	0
GO_GLYCEROLIPID_BIOSYNTHETIC_PROCESS	-2.39626	0
GO_GLYCOPROTEIN_CATABOLIC_PROCESS	-1.85196	0
GO_GLYCOPROTEIN_METABOLIC_PROCESS	-3.9518	0
GO_GLYCOSYLATION	-2.782	0
GO_GOLGI_TO_ENDOSOME_TRANSPORT	-2.06135	0
GO_GOLGI_TO_VACUOLE_TRANSPORT	-2.74853	0
GO_GPI_ANCHOR_METABOLIC_PROCESS	-1.38644	0
GO_GRANULOCYTE_DIFFERENTIATION	-1.30147	0
GO_GROWTH	-1.8963	0
GO_HEAD_MORPHOGENESIS	-1.51782	0
GO_HEART_GROWTH	-1.62473	0
GO_HEART_PROCESS	-1.74976	0
GO_HEART_VALVE_DEVELOPMENT	-2.42865	0
GO_HEART_VALVE_FORMATION	-1.72085	0
GO_HEMATOPOIETIC_PROGENITOR_CELL_DIFFERENTIATION	-2.26471	0
GO_HIPPO_SIGNALING	-1.73043	0
GO_HISTONE_H3_ACETYLATION	-1.63997	0
GO_HISTONE_H3_DEACETYLATION	-1.64546	0
GO_HISTONE_H3_K4_TRIMETHYLATION	-1.4294	0
GO_HISTONE_H4_ACETYLATION	-1.73521	0
GO_HISTONE_UBIQUITINATION	-1.67987	0
GO_HOMEOSTASIS_OF_NUMBER_OF_CELLS	-1.40975	0
GO_HORMONE_MEDIATED_SIGNALING_PATHWAY	-1.55379	0
GO_INOSITOL_LIPID_MEDIATED_SIGNALING	-1.48056	0
GO_INOSITOL_PHOSPHATE_CATABOLIC_PROCESS	-1.35285	0
GO_INOSITOL_PHOSPHATE_METABOLIC_PROCESS	-1.92455	0
GO_INSULIN_RECEPTOR_SIGNALING_PATHWAY	-2.7278	0
GO_INTERACTION_WITH_SYMBIONT	-1.84653	0
GO_INTERLEUKIN_1_MEDIATED_SIGNALING_PATHWAY	-1.63905	0
GO_INTESTINAL_EPITHELIAL_CELL_DEVELOPMENT	-1.41453	0
GO_INTRACELLULAR_ESTROGEN_RECEPTOR_SIGNALING_PATHWAY	-1.3671	0
GO_INTRACELLULAR_RECEPTOR_SIGNALING_PATHWAY	-2.31281	0
GO_INTRACELLULAR_STEROID_HORMONE_RECEPTOR_SIGNALING_PATHWAY	-1.80617	0
GO_INTRA_GOLGI_VESICLE_MEDIATED_TRANSPORT	-3.22035	0
GO_INTRINSIC_APOPTOTIC_SIGNALING_PATHWAY	-2.50346	0
GO_INTRINSIC_APOPTOTIC_SIGNALING_PATHWAY_IN_RESPONSE_TO_DNA_DAMAGE	-2.26002	0
GO_INTRINSIC_APOPTOTIC_SIGNALING_PATHWAY_IN_RESPONSE_TO_DNA_DAMAGE_BY_P53_CLASS_MEDIATOR	-1.82118	0
GO_I_KAPPAB_PHOSPHORYLATION	-1.76552	0
GO_JAK_STAT_CASCADE_INVOLVED_IN_GROWTH_HORMONE_SIGNALING_PATHWAY	-1.57963	0
GO_JNK_CASCADE	-2.21695	0
GO_KERATAN_SULFATE_BIOSYNTHETIC_PROCESS	-2.08534	0
GO_KERATAN_SULFATE_CATABOLIC_PROCESS	-3.29538	0
GO_KERATAN_SULFATE_METABOLIC_PROCESS	-2.58637	0
GO_LABYRINTHINE_LAYER_BLOOD_VESSEL_DEVELOPMENT	-1.60606	0
GO_LAMELLIPODIUM_ASSEMBLY	-1.52838	0
GO_LAMELLIPODIUM_ORGANIZATION	-1.77255	0
GO_LEFT_RIGHT_PATTERN_FORMATION	-1.32813	0
GO_LENS_DEVELOPMENT_IN_CAMERA_TYPE_EYE	-1.99473	0
GO_LENS_MORPHOGENESIS_IN_CAMERA_TYPE_EYE	-1.63616	0
GO_LEUKOCYTE_ADHESION_TO_VASCULAR_ENDOTHELIAL_CELL	-1.51582	0
GO_LIPID_BIOSYNTHETIC_PROCESS	-2.41499	0
GO_LIPID_HOMEOSTASIS	-1.74174	0
GO_LIPID_PARTICLE_ORGANIZATION	-1.58254	0
GO_LIPID_PHOSPHORYLATION	-1.93845	0
GO_LIPID_STORAGE	-1.74038	0
GO_LIPID_TRANSLOCATION	-1.32895	0
GO_LONG_CHAIN_FATTY_ACID_METABOLIC_PROCESS	-1.35359	0
GO_LONG_CHAIN_FATTY_ACID_TRANSPORT	-1.80487	0
GO_LUNG_ALVEOLUS_DEVELOPMENT	-1.50544	0
GO_LYMPHOCYTE_APOPTOTIC_PROCESS	-1.8704	0
GO_LYMPH_VESSEL_DEVELOPMENT	-1.4819	0
GO_MACROMOLECULE_DEACYLATION	-2.01886	0
GO_MACROPHAGE_ACTIVATION_INVOLVED_IN_IMMUNE_RESPONSE	-2.11146	0
GO_MAINTENANCE_OF_LOCATION	-2.80114	0
GO_MAINTENANCE_OF_PROTEIN_LOCALIZATION_IN_ORGANELLE	-1.88912	0
GO_MAMMARY_GLAND_DEVELOPMENT	-1.51591	0
GO_MAMMARY_GLAND_DUCT_MORPHOGENESIS	-1.54524	0
GO_MAST_CELL_MEDIATED_IMMUNITY	-1.32414	0
GO_MATERNAL_PLACENTA_DEVELOPMENT	-1.56801	0
GO_MATERNAL_PROCESS_INVOLVED_IN_FEMALE_PREGNANCY	-1.29825	0
GO_MEGAKARYOCYTE_DEVELOPMENT	-2.22074	0
GO_MEGAKARYOCYTE_DIFFERENTIATION	-1.9083	0
GO_MEMBRANE_ASSEMBLY	-1.46229	0
GO_MEMBRANE_BIOGENESIS	-1.40144	0
GO_MEMBRANE_DOCKING	-2.74113	0
GO_MEMBRANE_LIPID_METABOLIC_PROCESS	-2.41386	0
GO_MESENCHYMAL_CELL_DIFFERENTIATION	-1.57639	0
GO_MESENCHYME_MORPHOGENESIS	-1.30498	0
GO_MESONEPHROS_DEVELOPMENT	-1.40228	0
GO_METANEPHRIC_NEPHRON_DEVELOPMENT	-1.48904	0
GO_MICROTUBULE_NUCLEATION	-1.54098	0
GO_MICROVILLUS_ORGANIZATION	-2.05917	0
GO_MISFOLDED_OR_INCOMPLETELY_SYNTHESIZED_PROTEIN_CATABOLIC_PROCESS	-1.58116	0
GO_MITOCHONDRIAL_CALCIUM_ION_HOMEOSTASIS	-2.38352	0
GO_MITOCHONDRIAL_ELECTRON_TRANSPORT_UBIQUINOL_TO_CYTOCHROME_C	-1.51771	0
GO_MITOCHONDRIAL_FISSION	-1.55064	0
GO_MITOTIC_CYTOKINESIS	-1.31582	0
GO_MODIFICATION_BY_SYMBIONT_OF_HOST_MORPHOLOGY_OR_PHYSIOLOGY	-2.3865	0
GO_MODIFICATION_OF_MORPHOLOGY_OR_PHYSIOLOGY_OF_OTHER_ORGANISM	-2.34462	0
GO_MODULATION_BY_HOST_OF_VIRAL_PROCESS	-1.64881	0
GO_MODULATION_BY_VIRUS_OF_HOST_MORPHOLOGY_OR_PHYSIOLOGY	-2.13058	0
GO_MONOCYTE_DIFFERENTIATION	-1.84641	0
GO_MORPHOGENESIS_OF_AN_EPITHELIAL_SHEET	-1.57387	0
GO_MORPHOGENESIS_OF_AN_EPITHELIUM	-2.11784	0
GO_MORPHOGENESIS_OF_A_BRANCHING_STRUCTURE	-2.49415	0
GO_MORPHOGENESIS_OF_A_POLARIZED_EPITHELIUM	-1.30618	0
GO_MOTOR_NEURON_AXON_GUIDANCE	-1.33682	0
GO_MRNA_CLEAVAGE	-1.59446	0
GO_MRNA_TRANSCRIPTION	-1.39023	0
GO_MUCOPOLYSACCHARIDE_METABOLIC_PROCESS	-2.57528	0
GO_MULTICELLULAR_ORGANISMAL_MACROMOLECULE_METABOLIC_PROCESS	-3.10666	0
GO_MULTICELLULAR_ORGANISM_METABOLIC_PROCESS	-2.93022	0
GO_MULTIVESICULAR_BODY_SORTING_PATHWAY	-1.47627	0
GO_MUSCLE_CELL_DIFFERENTIATION	-3.18711	0
GO_MUSCLE_CELL_MIGRATION	-1.79017	0
GO_MUSCLE_CELL_PROLIFERATION	-1.44848	0
GO_MUSCLE_HYPERTROPHY	-1.39515	0
GO_MYELOID_CELL_DEVELOPMENT	-2.70103	0
GO_MYELOID_CELL_HOMEOSTASIS	-1.32692	0
GO_MYOBLAST_DIFFERENTIATION	-1.49182	0
GO_MYOTUBE_CELL_DEVELOPMENT	-1.94747	0
GO_MYOTUBE_DIFFERENTIATION	-2.11797	0
GO_NCRNA_TRANSCRIPTION	-1.77089	0
GO_NEGATIVE_CHEMOTAXIS	-1.93244	0
GO_NEGATIVE_REGULATION_OF_ACTIN_FILAMENT_DEPOLYMERIZATION	-1.84448	0
GO_NEGATIVE_REGULATION_OF_ACTIN_FILAMENT_POLYMERIZATION	-2.31343	0
GO_NEGATIVE_REGULATION_OF_ADHERENS_JUNCTION_ORGANIZATION	-2.26982	0
GO_NEGATIVE_REGULATION_OF_ALCOHOL_BIOSYNTHETIC_PROCESS	-1.43336	0
GO_NEGATIVE_REGULATION_OF_ANOIKIS	-2.01706	0
GO_NEGATIVE_REGULATION_OF_AUTOPHAGY	-2.27321	0
GO_NEGATIVE_REGULATION_OF_AXON_EXTENSION	-1.63974	0
GO_NEGATIVE_REGULATION_OF_AXON_GUIDANCE	-1.66723	0
GO_NEGATIVE_REGULATION_OF_BLOOD_VESSEL_ENDOTHELIAL_CELL_MIGRATION	-2.5788	0
GO_NEGATIVE_REGULATION_OF_BMP_SIGNALING_PATHWAY	-1.64747	0
GO_NEGATIVE_REGULATION_OF_CANONICAL_WNT_SIGNALING_PATHWAY	-2.10416	0
GO_NEGATIVE_REGULATION_OF_CATABOLIC_PROCESS	-2.36559	0
GO_NEGATIVE_REGULATION_OF_CELLULAR_CATABOLIC_PROCESS	-2.52902	0
GO_NEGATIVE_REGULATION_OF_CELLULAR_COMPONENT_ORGANIZATION	-3.03296	0
GO_NEGATIVE_REGULATION_OF_CELLULAR_PROTEIN_LOCALIZATION	-1.54356	0
GO_NEGATIVE_REGULATION_OF_CELLULAR_RESPONSE_TO_GROWTH_FACTOR_STIMULUS	-2.80499	0
GO_NEGATIVE_REGULATION_OF_CELLULAR_RESPONSE_TO_INSULIN_STIMULUS	-2.10916	0
GO_NEGATIVE_REGULATION_OF_CELL_DEVELOPMENT	-1.65414	0
GO_NEGATIVE_REGULATION_OF_CELL_DIFFERENTIATION	-2.89284	0
GO_NEGATIVE_REGULATION_OF_CELL_JUNCTION_ASSEMBLY	-2.32755	0
GO_NEGATIVE_REGULATION_OF_CELL_MATRIX_ADHESION	-2.22475	0
GO_NEGATIVE_REGULATION_OF_CELL_SUBSTRATE_ADHESION	-2.46126	0
GO_NEGATIVE_REGULATION_OF_CHEMOTAXIS	-1.86755	0
GO_NEGATIVE_REGULATION_OF_CHROMATIN_MODIFICATION	-1.73703	0
GO_NEGATIVE_REGULATION_OF_CHROMOSOME_ORGANIZATION	-1.66693	0
GO_NEGATIVE_REGULATION_OF_CYTOPLASMIC_TRANSPORT	-1.89849	0
GO_NEGATIVE_REGULATION_OF_CYTOSKELETON_ORGANIZATION	-1.40129	0
GO_NEGATIVE_REGULATION_OF_DENDRITE_MORPHOGENESIS	-1.39561	0
GO_NEGATIVE_REGULATION_OF_DEVELOPMENTAL_PROCESS	-3.1263	0
GO_NEGATIVE_REGULATION_OF_ENDOTHELIAL_CELL_MIGRATION	-2.92329	0
GO_NEGATIVE_REGULATION_OF_ENDOTHELIAL_CELL_PROLIFERATION	-2.28491	0
GO_NEGATIVE_REGULATION_OF_EPITHELIAL_CELL_DIFFERENTIATION	-1.35062	0
GO_NEGATIVE_REGULATION_OF_EPITHELIAL_CELL_PROLIFERATION	-2.34432	0
GO_NEGATIVE_REGULATION_OF_ESTABLISHMENT_OF_PROTEIN_LOCALIZATION	-1.82351	0
GO_NEGATIVE_REGULATION_OF_ESTABLISHMENT_OF_PROTEIN_LOCALIZATION_TO_PLASMA_MEMBRANE	-1.61268	0
GO_NEGATIVE_REGULATION_OF_FATTY_ACID_BIOSYNTHETIC_PROCESS	-1.46617	0
GO_NEGATIVE_REGULATION_OF_FATTY_ACID_METABOLIC_PROCESS	-1.301	0
GO_NEGATIVE_REGULATION_OF_FAT_CELL_DIFFERENTIATION	-1.75163	0
GO_NEGATIVE_REGULATION_OF_GROWTH	-1.49422	0
GO_NEGATIVE_REGULATION_OF_HISTONE_MODIFICATION	-1.57494	0
GO_NEGATIVE_REGULATION_OF_INTERLEUKIN_8_PRODUCTION	-2.14987	0
GO_NEGATIVE_REGULATION_OF_INTRACELLULAR_PROTEIN_TRANSPORT	-1.70267	0
GO_NEGATIVE_REGULATION_OF_INTRACELLULAR_TRANSPORT	-1.97695	0
GO_NEGATIVE_REGULATION_OF_ION_TRANSPORT	-1.53327	0
GO_NEGATIVE_REGULATION_OF_I_KAPPAB_KINASE_NF_KAPPAB_SIGNALING	-1.37017	0
GO_NEGATIVE_REGULATION_OF_JNK_CASCADE	-1.73903	0
GO_NEGATIVE_REGULATION_OF_JUN_KINASE_ACTIVITY	-1.3782	0
GO_NEGATIVE_REGULATION_OF_KERATINOCYTE_PROLIFERATION	-1.75853	0
GO_NEGATIVE_REGULATION_OF_LIPID_BIOSYNTHETIC_PROCESS	-1.68365	0
GO_NEGATIVE_REGULATION_OF_LIPID_METABOLIC_PROCESS	-1.5482	0
GO_NEGATIVE_REGULATION_OF_MACROAUTOPHAGY	-1.91501	0
GO_NEGATIVE_REGULATION_OF_MULTI_ORGANISM_PROCESS	-1.45635	0
GO_NEGATIVE_REGULATION_OF_MUSCLE_CONTRACTION	-1.94423	0
GO_NEGATIVE_REGULATION_OF_MYELOID_CELL_APOPTOTIC_PROCESS	-1.47224	0
GO_NEGATIVE_REGULATION_OF_MYELOID_CELL_DIFFERENTIATION	-2.3781	0
GO_NEGATIVE_REGULATION_OF_MYELOID_LEUKOCYTE_DIFFERENTIATION	-1.88444	0
GO_NEGATIVE_REGULATION_OF_NERVOUS_SYSTEM_DEVELOPMENT	-1.66238	0
GO_NEGATIVE_REGULATION_OF_NEUROLOGICAL_SYSTEM_PROCESS	-1.60573	0
GO_NEGATIVE_REGULATION_OF_NEURON_DIFFERENTIATION	-1.63233	0
GO_NEGATIVE_REGULATION_OF_NF_KAPPAB_TRANSCRIPTION_FACTOR_ACTIVITY	-1.74882	0
GO_NEGATIVE_REGULATION_OF_NITRIC_OXIDE_METABOLIC_PROCESS	-1.34187	0
GO_NEGATIVE_REGULATION_OF_NUCLEOCYTOPLASMIC_TRANSPORT	-1.41675	0
GO_NEGATIVE_REGULATION_OF_PROTEIN_CATABOLIC_PROCESS	-1.65585	0
GO_NEGATIVE_REGULATION_OF_PROTEIN_COMPLEX_ASSEMBLY	-1.66616	0
GO_NEGATIVE_REGULATION_OF_PROTEIN_COMPLEX_DISASSEMBLY	-1.37753	0
GO_NEGATIVE_REGULATION_OF_PROTEIN_KINASE_B_SIGNALING	-2.21183	0
GO_NEGATIVE_REGULATION_OF_PROTEIN_LOCALIZATION_TO_CELL_PERIPHERY	-2.20556	0
GO_NEGATIVE_REGULATION_OF_PROTEIN_POLYMERIZATION	-1.846	0
GO_NEGATIVE_REGULATION_OF_REACTIVE_OXYGEN_SPECIES_BIOSYNTHETIC_PROCESS	-1.46411	0
GO_NEGATIVE_REGULATION_OF_RESPONSE_TO_CYTOKINE_STIMULUS	-1.41389	0
GO_NEGATIVE_REGULATION_OF_RESPONSE_TO_EXTRACELLULAR_STIMULUS	-1.63811	0
GO_NEGATIVE_REGULATION_OF_RESPONSE_TO_REACTIVE_OXYGEN_SPECIES	-1.38205	0
GO_NEGATIVE_REGULATION_OF_RHO_PROTEIN_SIGNAL_TRANSDUCTION	-1.58114	0
GO_NEGATIVE_REGULATION_OF_SEQUENCE_SPECIFIC_DNA_BINDING_TRANSCRIPTION_FACTOR_ACTIVITY	-1.72848	0
GO_NEGATIVE_REGULATION_OF_SMALL_GTPASE_MEDIATED_SIGNAL_TRANSDUCTION	-2.20612	0
GO_NEGATIVE_REGULATION_OF_SPROUTING_ANGIOGENESIS	-2.0973	0
GO_NEGATIVE_REGULATION_OF_STEM_CELL_PROLIFERATION	-1.8673	0
GO_NEGATIVE_REGULATION_OF_STRESS_FIBER_ASSEMBLY	-1.44633	0
GO_NEGATIVE_REGULATION_OF_SUBSTRATE_ADHESION_DEPENDENT_CELL_SPREADING	-1.40152	0
GO_NEGATIVE_REGULATION_OF_TOLL_LIKE_RECEPTOR_SIGNALING_PATHWAY	-1.49139	0
GO_NEGATIVE_REGULATION_OF_TRANSCRIPTION_FACTOR_IMPORT_INTO_NUCLEUS	-1.50058	0
GO_NEGATIVE_REGULATION_OF_TRANSFORMING_GROWTH_FACTOR_BETA_RECEPTOR_SIGNALING_PATHWAY	-2.64111	0
GO_NEGATIVE_REGULATION_OF_TRANSMEMBRANE_RECEPTOR_PROTEIN_SERINE_THREONINE_KINASE_SIGNALING_PATHWAY	-2.47941	0
GO_NEGATIVE_REGULATION_OF_VIRAL_PROCESS	-1.57849	0
GO_NEGATIVE_REGULATION_OF_VIRAL_RELEASE_FROM_HOST_CELL	-1.67309	0
GO_NEGATIVE_REGULATION_OF_WNT_SIGNALING_PATHWAY	-1.98244	0
GO_NEURAL_CREST_CELL_DIFFERENTIATION	-1.39105	0
GO_NEURAL_CREST_CELL_MIGRATION	-1.39557	0
GO_NEUROBLAST_PROLIFERATION	-1.61049	0
GO_NEUROMUSCULAR_JUNCTION_DEVELOPMENT	-1.33333	0
GO_NEURON_PROJECTION_EXTENSION	-1.94686	0
GO_NEURON_PROJECTION_EXTENSION_INVOLVED_IN_NEURON_PROJECTION_GUIDANCE	-2.14561	0
GO_NEUTRAL_LIPID_BIOSYNTHETIC_PROCESS	-1.73245	0
GO_NLS_BEARING_PROTEIN_IMPORT_INTO_NUCLEUS	-1.61649	0
GO_NOTCH_RECEPTOR_PROCESSING	-1.55494	0
GO_NOTCH_SIGNALING_PATHWAY	-1.5232	0
GO_NUCLEAR_IMPORT	-1.34771	0
GO_NUCLEOPHAGY	-1.76209	0
GO_NUCLEOSIDE_BISPHOSPHATE_BIOSYNTHETIC_PROCESS	-1.47271	0
GO_NUCLEOTIDE_SUGAR_BIOSYNTHETIC_PROCESS	-1.35831	0
GO_NUCLEOTIDE_SUGAR_METABOLIC_PROCESS	-1.67254	0
GO_NUCLEOTIDE_TRANSPORT	-1.5314	0
GO_N_GLYCAN_PROCESSING	-1.88499	0
GO_ODONTOGENESIS	-1.91262	0
GO_OLFACTORY_BULB_INTERNEURON_DEVELOPMENT	-1.75751	0
GO_OLFACTORY_BULB_INTERNEURON_DIFFERENTIATION	-1.44254	0
GO_OLFACTORY_LOBE_DEVELOPMENT	-1.73996	0
GO_ORGANELLE_DISASSEMBLY	-1.36325	0
GO_ORGANELLE_MEMBRANE_FUSION	-1.65134	0
GO_ORGANOPHOSPHATE_BIOSYNTHETIC_PROCESS	-1.76413	0
GO_ORGAN_GROWTH	-1.40677	0
GO_ORGAN_INDUCTION	-1.65354	0
GO_OSSIFICATION	-3.77445	0
GO_OSTEOBLAST_DIFFERENTIATION	-2.01507	0
GO_OVULATION_CYCLE	-1.51696	0
GO_OVULATION_CYCLE_PROCESS	-1.65747	0
GO_PATHWAY_RESTRICTED_SMAD_PROTEIN_PHOSPHORYLATION	-2.12274	0
GO_PATTERNING_OF_BLOOD_VESSELS	-1.70716	0
GO_PEPTIDE_CATABOLIC_PROCESS	-1.51232	0
GO_PEPTIDYL_ASPARAGINE_MODIFICATION	-2.36707	0
GO_PEPTIDYL_TYROSINE_MODIFICATION	-1.61096	0
GO_PERICARDIUM_DEVELOPMENT	-1.41427	0
GO_PERK_MEDIATED_UNFOLDED_PROTEIN_RESPONSE	-1.57254	0
GO_PHOSPHATIDIC_ACID_METABOLIC_PROCESS	-1.63286	0
GO_PHOSPHATIDYLCHOLINE_BIOSYNTHETIC_PROCESS	-1.41553	0
GO_PHOSPHATIDYLCHOLINE_METABOLIC_PROCESS	-1.90623	0
GO_PHOSPHATIDYLETHANOLAMINE_BIOSYNTHETIC_PROCESS	-1.31454	0
GO_PHOSPHATIDYLETHANOLAMINE_METABOLIC_PROCESS	-1.77877	0
GO_PHOSPHATIDYLINOSITOL_3_KINASE_SIGNALING	-1.64084	0
GO_PHOSPHATIDYLINOSITOL_BIOSYNTHETIC_PROCESS	-2.44055	0
GO_PHOSPHATIDYLINOSITOL_DEPHOSPHORYLATION	-1.89141	0
GO_PHOSPHATIDYLINOSITOL_METABOLIC_PROCESS	-2.49873	0
GO_PHOSPHATIDYLSERINE_METABOLIC_PROCESS	-1.47551	0
GO_PHOSPHOLIPID_BIOSYNTHETIC_PROCESS	-2.67079	0
GO_PHOSPHOLIPID_CATABOLIC_PROCESS	-1.54317	0
GO_PHOSPHOLIPID_DEPHOSPHORYLATION	-2.04226	0
GO_PHOSPHOLIPID_TRANSPORT	-1.29574	0
GO_PIGMENTATION	-1.83331	0
GO_PLACENTA_BLOOD_VESSEL_DEVELOPMENT	-1.55984	0
GO_PLACENTA_DEVELOPMENT	-1.72309	0
GO_PLATELET_DERIVED_GROWTH_FACTOR_RECEPTOR_SIGNALING_PATHWAY	-3.32016	0
GO_PLATELET_MORPHOGENESIS	-1.72893	0
GO_POLARIZED_EPITHELIAL_CELL_DIFFERENTIATION	-1.93695	0
GO_POLYOL_BIOSYNTHETIC_PROCESS	-1.6351	0
GO_POLYOL_METABOLIC_PROCESS	-1.67116	0
GO_POLYSACCHARIDE_CATABOLIC_PROCESS	-1.60324	0
GO_POSITIVE_REGULATION_BY_HOST_OF_VIRAL_PROCESS	-1.54628	0
GO_POSITIVE_REGULATION_OF_ACTIN_NUCLEATION	-1.69994	0
GO_POSITIVE_REGULATION_OF_ADHERENS_JUNCTION_ORGANIZATION	-2.26284	0
GO_POSITIVE_REGULATION_OF_ANION_TRANSPORT	-1.40781	0
GO_POSITIVE_REGULATION_OF_ASTROCYTE_DIFFERENTIATION	-1.55336	0
GO_POSITIVE_REGULATION_OF_AXONOGENESIS	-2.1378	0
GO_POSITIVE_REGULATION_OF_AXON_EXTENSION	-1.50936	0
GO_POSITIVE_REGULATION_OF_BIOMINERAL_TISSUE_DEVELOPMENT	-1.6184	0
GO_POSITIVE_REGULATION_OF_BLOOD_VESSEL_ENDOTHELIAL_CELL_MIGRATION	-2.17183	0
GO_POSITIVE_REGULATION_OF_BONE_REMODELING	-2.1758	0
GO_POSITIVE_REGULATION_OF_CARBOHYDRATE_METABOLIC_PROCESS	-1.47739	0
GO_POSITIVE_REGULATION_OF_CELLULAR_COMPONENT_BIOGENESIS	-2.49291	0
GO_POSITIVE_REGULATION_OF_CELLULAR_RESPONSE_TO_INSULIN_STIMULUS	-1.80899	0
GO_POSITIVE_REGULATION_OF_CELLULAR_RESPONSE_TO_TRANSFORMING_GROWTH_FACTOR_BETA_STIMULUS	-1.34251	0
GO_POSITIVE_REGULATION_OF_CELL_DEVELOPMENT	-2.5267	0
GO_POSITIVE_REGULATION_OF_CELL_GROWTH	-1.30238	0
GO_POSITIVE_REGULATION_OF_CELL_MORPHOGENESIS_INVOLVED_IN_DIFFERENTIATION	-2.99025	0
GO_POSITIVE_REGULATION_OF_CELL_PROJECTION_ORGANIZATION	-2.92185	0
GO_POSITIVE_REGULATION_OF_CYCLIN_DEPENDENT_PROTEIN_KINASE_ACTIVITY	-1.9083	0
GO_POSITIVE_REGULATION_OF_DNA_TEMPLATED_TRANSCRIPTION_ELONGATION	-1.71414	0
GO_POSITIVE_REGULATION_OF_ENDOTHELIAL_CELL_PROLIFERATION	-2.1904	0
GO_POSITIVE_REGULATION_OF_EPITHELIAL_CELL_PROLIFERATION	-1.80748	0
GO_POSITIVE_REGULATION_OF_EPITHELIAL_TO_MESENCHYMAL_TRANSITION	-2.54881	0
GO_POSITIVE_REGULATION_OF_ERAD_PATHWAY	-2.04752	0
GO_POSITIVE_REGULATION_OF_ERYTHROCYTE_DIFFERENTIATION	-1.41242	0
GO_POSITIVE_REGULATION_OF_EXTRACELLULAR_MATRIX_ORGANIZATION	-2.01801	0
GO_POSITIVE_REGULATION_OF_EXTRINSIC_APOPTOTIC_SIGNALING_PATHWAY_IN_ABSENCE_OF_LIGAND	-1.35221	0
GO_POSITIVE_REGULATION_OF_EXTRINSIC_APOPTOTIC_SIGNALING_PATHWAY_VIA_DEATH_DOMAIN_RECEPTORS	-1.60214	0
GO_POSITIVE_REGULATION_OF_FATTY_ACID_BIOSYNTHETIC_PROCESS	-1.49635	0
GO_POSITIVE_REGULATION_OF_FAT_CELL_DIFFERENTIATION	-2.10705	0
GO_POSITIVE_REGULATION_OF_FIBROBLAST_MIGRATION	-1.39085	0
GO_POSITIVE_REGULATION_OF_FILOPODIUM_ASSEMBLY	-1.73181	0
GO_POSITIVE_REGULATION_OF_GLUCOSE_IMPORT_IN_RESPONSE_TO_INSULIN_STIMULUS	-2.04907	0
GO_POSITIVE_REGULATION_OF_GLUCOSE_TRANSPORT	-1.90663	0
GO_POSITIVE_REGULATION_OF_GLYCOPROTEIN_METABOLIC_PROCESS	-1.42835	0
GO_POSITIVE_REGULATION_OF_GROWTH	-1.59881	0
GO_POSITIVE_REGULATION_OF_HISTONE_DEACETYLATION	-1.64752	0
GO_POSITIVE_REGULATION_OF_INSULIN_RECEPTOR_SIGNALING_PATHWAY	-1.39738	0
GO_POSITIVE_REGULATION_OF_INTERFERON_ALPHA_PRODUCTION	-1.92602	0
GO_POSITIVE_REGULATION_OF_INTERFERON_BETA_PRODUCTION	-2.08288	0
GO_POSITIVE_REGULATION_OF_INTRACELLULAR_STEROID_HORMONE_RECEPTOR_SIGNALING_PATHWAY	-1.48579	0
GO_POSITIVE_REGULATION_OF_JUN_KINASE_ACTIVITY	-2.75976	0
GO_POSITIVE_REGULATION_OF_LAMELLIPODIUM_ORGANIZATION	-1.41401	0
GO_POSITIVE_REGULATION_OF_LIPID_BIOSYNTHETIC_PROCESS	-1.68936	0
GO_POSITIVE_REGULATION_OF_LIPID_CATABOLIC_PROCESS	-1.48903	0
GO_POSITIVE_REGULATION_OF_LIPID_STORAGE	-1.47082	0
GO_POSITIVE_REGULATION_OF_MACROPHAGE_DIFFERENTIATION	-1.49734	0
GO_POSITIVE_REGULATION_OF_MEMBRANE_PROTEIN_ECTODOMAIN_PROTEOLYSIS	-1.822	0
GO_POSITIVE_REGULATION_OF_MITOCHONDRIAL_FISSION	-1.91198	0
GO_POSITIVE_REGULATION_OF_MRNA_3_END_PROCESSING	-1.61093	0
GO_POSITIVE_REGULATION_OF_MUSCLE_CELL_DIFFERENTIATION	-1.41854	0
GO_POSITIVE_REGULATION_OF_MUSCLE_HYPERTROPHY	-1.86061	0
GO_POSITIVE_REGULATION_OF_MYELOID_CELL_DIFFERENTIATION	-2.89044	0
GO_POSITIVE_REGULATION_OF_MYELOID_LEUKOCYTE_CYTOKINE_PRODUCTION_INVOLVED_IN_IMMUNE_RESPONSE	-1.63244	0
GO_POSITIVE_REGULATION_OF_MYOBLAST_DIFFERENTIATION	-1.52042	0
GO_POSITIVE_REGULATION_OF_NATURAL_KILLER_CELL_ACTIVATION	-1.90048	0
GO_POSITIVE_REGULATION_OF_NEURON_DIFFERENTIATION	-2.17639	0
GO_POSITIVE_REGULATION_OF_NEURON_PROJECTION_DEVELOPMENT	-2.39588	0
GO_POSITIVE_REGULATION_OF_NIK_NF_KAPPAB_SIGNALING	-2.37638	0
GO_POSITIVE_REGULATION_OF_NON_CANONICAL_WNT_SIGNALING_PATHWAY	-1.31876	0
GO_POSITIVE_REGULATION_OF_NUCLEOCYTOPLASMIC_TRANSPORT	-1.76292	0
GO_POSITIVE_REGULATION_OF_NUCLEOTIDE_CATABOLIC_PROCESS	-1.54392	0
GO_POSITIVE_REGULATION_OF_ORGANELLE_ASSEMBLY	-2.1048	0
GO_POSITIVE_REGULATION_OF_OSSIFICATION	-2.31755	0
GO_POSITIVE_REGULATION_OF_OSTEOBLAST_DIFFERENTIATION	-2.02429	0
GO_POSITIVE_REGULATION_OF_P38MAPK_CASCADE	-1.33685	0
GO_POSITIVE_REGULATION_OF_PATHWAY_RESTRICTED_SMAD_PROTEIN_PHOSPHORYLATION	-2.22303	0
GO_POSITIVE_REGULATION_OF_PEPTIDASE_ACTIVITY	-2.35373	0
GO_POSITIVE_REGULATION_OF_PHOSPHATASE_ACTIVITY	-2.49667	0
GO_POSITIVE_REGULATION_OF_POTASSIUM_ION_TRANSMEMBRANE_TRANSPORT	-1.39085	0
GO_POSITIVE_REGULATION_OF_POTASSIUM_ION_TRANSMEMBRANE_TRANSPORTER_ACTIVITY	-1.69187	0
GO_POSITIVE_REGULATION_OF_PRI_MIRNA_TRANSCRIPTION_FROM_RNA_POLYMERASE_II_PROMOTER	-1.60897	0
GO_POSITIVE_REGULATION_OF_PROTEIN_DEACETYLATION	-1.54569	0
GO_POSITIVE_REGULATION_OF_PROTEIN_IMPORT	-1.89388	0
GO_POSITIVE_REGULATION_OF_PROTEIN_LOCALIZATION_TO_NUCLEUS	-1.76435	0
GO_POSITIVE_REGULATION_OF_REACTIVE_OXYGEN_SPECIES_BIOSYNTHETIC_PROCESS	-1.48312	0
GO_POSITIVE_REGULATION_OF_RESPONSE_TO_EXTRACELLULAR_STIMULUS	-1.74814	0
GO_POSITIVE_REGULATION_OF_SEQUENCE_SPECIFIC_DNA_BINDING_TRANSCRIPTION_FACTOR_ACTIVITY	-2.14731	0
GO_POSITIVE_REGULATION_OF_SMOOTH_MUSCLE_CELL_PROLIFERATION	-2.24892	0
GO_POSITIVE_REGULATION_OF_STRESS_ACTIVATED_PROTEIN_KINASE_SIGNALING_CASCADE	-3.03089	0
GO_POSITIVE_REGULATION_OF_TISSUE_REMODELING	-1.94585	0
GO_POSITIVE_REGULATION_OF_TRANSCRIPTION_ELONGATION_FROM_RNA_POLYMERASE_II_PROMOTER	-1.34642	0
GO_POSITIVE_REGULATION_OF_TRANSCRIPTION_FROM_RNA_POLYMERASE_II_PROMOTER_INVOLVED_IN_CELLULAR_RESPONSE_TO_CHEMICAL_STIMULUS	-2.44277	0
GO_POSITIVE_REGULATION_OF_TRANSCRIPTION_FROM_RNA_POLYMERASE_II_PROMOTER_IN_RESPONSE_TO_ENDOPLASMIC_RETICULUM_STRESS	-1.62663	0
GO_POSITIVE_REGULATION_OF_TRANSCRIPTION_FROM_RNA_POLYMERASE_II_PROMOTER_IN_RESPONSE_TO_STRESS	-1.63845	0
GO_POSITIVE_REGULATION_OF_TRANSFORMING_GROWTH_FACTOR_BETA_PRODUCTION	-1.56571	0
GO_POSITIVE_REGULATION_OF_TRANSMEMBRANE_RECEPTOR_PROTEIN_SERINE_THREONINE_KINASE_SIGNALING_PATHWAY	-1.37483	0
GO_POSITIVE_REGULATION_OF_VACUOLE_ORGANIZATION	-2.06237	0
GO_POSITIVE_REGULATION_OF_VASCULAR_ENDOTHELIAL_GROWTH_FACTOR_PRODUCTION	-1.34051	0
GO_POSITIVE_REGULATION_OF_VIRAL_GENOME_REPLICATION	-1.44068	0
GO_POSITIVE_REGULATION_OF_VIRAL_RELEASE_FROM_HOST_CELL	-1.45106	0
GO_POST_EMBRYONIC_DEVELOPMENT	-1.88094	0
GO_POST_EMBRYONIC_ORGAN_DEVELOPMENT	-1.44146	0
GO_POST_TRANSLATIONAL_PROTEIN_MODIFICATION	-1.35529	0
GO_PRODUCTION_OF_MOLECULAR_MEDIATOR_INVOLVED_IN_INFLAMMATORY_RESPONSE	-1.65403	0
GO_PROTEIN_AUTOPHOSPHORYLATION	-1.98473	0
GO_PROTEIN_COMPLEX_LOCALIZATION	-1.63442	0
GO_PROTEIN_DEALKYLATION	-1.63468	0
GO_PROTEIN_DEGLYCOSYLATION	-2.60768	0
GO_PROTEIN_DEMANNOSYLATION	-2.38549	0
GO_PROTEIN_DESTABILIZATION	-1.31684	0
GO_PROTEIN_FOLDING_IN_ENDOPLASMIC_RETICULUM	-1.95335	0
GO_PROTEIN_HETEROTRIMERIZATION	-1.92296	0
GO_PROTEIN_HOMOOLIGOMERIZATION	-1.64894	0
GO_PROTEIN_IMPORT	-1.49356	0
GO_PROTEIN_K48_LINKED_DEUBIQUITINATION	-1.59078	0
GO_PROTEIN_K63_LINKED_DEUBIQUITINATION	-1.48461	0
GO_PROTEIN_KINASE_B_SIGNALING	-1.95791	0
GO_PROTEIN_LIPID_COMPLEX_ASSEMBLY	-1.4445	0
GO_PROTEIN_LOCALIZATION_TO_CELL_SURFACE	-1.35401	0
GO_PROTEIN_LOCALIZATION_TO_GOLGI_APPARATUS	-2.66739	0
GO_PROTEIN_LOCALIZATION_TO_NUCLEUS	-1.82555	0
GO_PROTEIN_MONOUBIQUITINATION	-1.78014	0
GO_PROTEIN_NEDDYLATION	-1.44284	0
GO_PROTEIN_N_LINKED_GLYCOSYLATION	-2.95872	0
GO_PROTEIN_O_LINKED_FUCOSYLATION	-1.56087	0
GO_PROTEIN_O_LINKED_GLYCOSYLATION	-1.51548	0
GO_PROTEIN_POLYMERIZATION	-1.52888	0
GO_PROTEIN_TRANSPORT_ALONG_MICROTUBULE	-1.75795	0
GO_PROTEIN_TRIMERIZATION	-1.49256	0
GO_PROTEOGLYCAN_BIOSYNTHETIC_PROCESS	-2.30461	0
GO_PROTEOGLYCAN_METABOLIC_PROCESS	-3.35544	0
GO_RAC_PROTEIN_SIGNAL_TRANSDUCTION	-1.52841	0
GO_RAS_PROTEIN_SIGNAL_TRANSDUCTION	-2.70132	0
GO_RECEPTOR_CATABOLIC_PROCESS	-1.48189	0
GO_REGULATION_BY_VIRUS_OF_VIRAL_PROTEIN_LEVELS_IN_HOST_CELL	-2.39664	0
GO_REGULATION_OF_ACTIN_FILAMENT_BUNDLE_ASSEMBLY	-2.25589	0
GO_REGULATION_OF_ACTIN_NUCLEATION	-1.38991	0
GO_REGULATION_OF_ACYL_COA_BIOSYNTHETIC_PROCESS	-1.4787	0
GO_REGULATION_OF_ADHERENS_JUNCTION_ORGANIZATION	-2.99576	0
GO_REGULATION_OF_ANOIKIS	-1.84756	0
GO_REGULATION_OF_ARF_PROTEIN_SIGNAL_TRANSDUCTION	-1.8326	0
GO_REGULATION_OF_ARP2_3_COMPLEX_MEDIATED_ACTIN_NUCLEATION	-1.37317	0
GO_REGULATION_OF_AXONOGENESIS	-2.60063	0
GO_REGULATION_OF_AXON_GUIDANCE	-2.33053	0
GO_REGULATION_OF_BICELLULAR_TIGHT_JUNCTION_ASSEMBLY	-1.74328	0
GO_REGULATION_OF_BINDING	-2.55007	0
GO_REGULATION_OF_BIOMINERAL_TISSUE_DEVELOPMENT	-2.30312	0
GO_REGULATION_OF_BROWN_FAT_CELL_DIFFERENTIATION	-1.43198	0
GO_REGULATION_OF_CAMP_DEPENDENT_PROTEIN_KINASE_ACTIVITY	-1.8348	0
GO_REGULATION_OF_CANONICAL_WNT_SIGNALING_PATHWAY	-2.17784	0
GO_REGULATION_OF_CARBOHYDRATE_BIOSYNTHETIC_PROCESS	-1.8447	0
GO_REGULATION_OF_CARBOHYDRATE_CATABOLIC_PROCESS	-1.89164	0
GO_REGULATION_OF_CARBOHYDRATE_METABOLIC_PROCESS	-2.4843	0
GO_REGULATION_OF_CARDIAC_MUSCLE_CONTRACTION_BY_CALCIUM_ION_SIGNALING	-1.44541	0
GO_REGULATION_OF_CARTILAGE_DEVELOPMENT	-1.52915	0
GO_REGULATION_OF_CELLULAR_RESPONSE_TO_GROWTH_FACTOR_STIMULUS	-2.67759	0
GO_REGULATION_OF_CELLULAR_RESPONSE_TO_TRANSFORMING_GROWTH_FACTOR_BETA_STIMULUS	-2.48713	0
GO_REGULATION_OF_CELLULAR_RESPONSE_TO_VASCULAR_ENDOTHELIAL_GROWTH_FACTOR_STIMULUS	-1.57851	0
GO_REGULATION_OF_CELL_COMMUNICATION_BY_ELECTRICAL_COUPLING	-2.3541	0
GO_REGULATION_OF_CELL_MATRIX_ADHESION	-2.83354	0
GO_REGULATION_OF_CELL_MIGRATION_INVOLVED_IN_SPROUTING_ANGIOGENESIS	-2.10046	0
GO_REGULATION_OF_CELL_MORPHOGENESIS	-4.42976	0
GO_REGULATION_OF_CELL_MORPHOGENESIS_INVOLVED_IN_DIFFERENTIATION	-3.62351	0
GO_REGULATION_OF_CELL_PROJECTION_ASSEMBLY	-2.69665	0
GO_REGULATION_OF_CELL_PROJECTION_ORGANIZATION	-3.5044	0
GO_REGULATION_OF_CELL_SIZE	-2.37992	0
GO_REGULATION_OF_CELL_SUBSTRATE_ADHESION	-3.48374	0
GO_REGULATION_OF_CERAMIDE_BIOSYNTHETIC_PROCESS	-2.00156	0
GO_REGULATION_OF_CHOLESTEROL_BIOSYNTHETIC_PROCESS	-1.34526	0
GO_REGULATION_OF_CHOLESTEROL_STORAGE	-1.98465	0
GO_REGULATION_OF_CILIUM_ASSEMBLY	-1.36243	0
GO_REGULATION_OF_COFACTOR_METABOLIC_PROCESS	-2.02775	0
GO_REGULATION_OF_DENDRITE_DEVELOPMENT	-1.60679	0
GO_REGULATION_OF_DENDRITE_MORPHOGENESIS	-1.56037	0
GO_REGULATION_OF_DENDRITIC_SPINE_DEVELOPMENT	-1.45188	0
GO_REGULATION_OF_DEPHOSPHORYLATION	-2.02316	0
GO_REGULATION_OF_DNA_METABOLIC_PROCESS	-1.38015	0
GO_REGULATION_OF_DNA_TEMPLATED_TRANSCRIPTION_IN_RESPONSE_TO_STRESS	-1.98229	0
GO_REGULATION_OF_ENDOTHELIAL_CELL_CHEMOTAXIS	-1.31482	0
GO_REGULATION_OF_EPITHELIAL_CELL_DIFFERENTIATION	-1.65681	0
GO_REGULATION_OF_EPITHELIAL_CELL_PROLIFERATION	-2.31126	0
GO_REGULATION_OF_EPITHELIAL_TO_MESENCHYMAL_TRANSITION	-2.5987	0
GO_REGULATION_OF_ERAD_PATHWAY	-1.8686	0
GO_REGULATION_OF_ERYTHROCYTE_DIFFERENTIATION	-1.89652	0
GO_REGULATION_OF_ER_TO_GOLGI_VESICLE_MEDIATED_TRANSPORT	-2.03217	0
GO_REGULATION_OF_ESTABLISHMENT_OF_PROTEIN_LOCALIZATION_TO_PLASMA_MEMBRANE	-1.9751	0
GO_REGULATION_OF_ESTABLISHMENT_OR_MAINTENANCE_OF_CELL_POLARITY	-2.05152	0
GO_REGULATION_OF_EXTENT_OF_CELL_GROWTH	-2.11035	0
GO_REGULATION_OF_EXTRACELLULAR_MATRIX_ASSEMBLY	-1.62715	0
GO_REGULATION_OF_EXTRACELLULAR_MATRIX_DISASSEMBLY	-2.61632	0
GO_REGULATION_OF_EXTRACELLULAR_MATRIX_ORGANIZATION	-2.04558	0
GO_REGULATION_OF_EXTRINSIC_APOPTOTIC_SIGNALING_PATHWAY_VIA_DEATH_DOMAIN_RECEPTORS	-1.31337	0
GO_REGULATION_OF_FATTY_ACID_BETA_OXIDATION	-1.54253	0
GO_REGULATION_OF_FATTY_ACID_BIOSYNTHETIC_PROCESS	-1.75148	0
GO_REGULATION_OF_FATTY_ACID_METABOLIC_PROCESS	-2.21048	0
GO_REGULATION_OF_FATTY_ACID_OXIDATION	-1.37257	0
GO_REGULATION_OF_FAT_CELL_DIFFERENTIATION	-2.33015	0
GO_REGULATION_OF_FIBROBLAST_APOPTOTIC_PROCESS	-1.67821	0
GO_REGULATION_OF_FIBROBLAST_MIGRATION	-1.85136	0
GO_REGULATION_OF_FILOPODIUM_ASSEMBLY	-1.5535	0
GO_REGULATION_OF_GLUCOSE_IMPORT	-2.10072	0
GO_REGULATION_OF_GLUCOSE_IMPORT_IN_RESPONSE_TO_INSULIN_STIMULUS	-1.97482	0
GO_REGULATION_OF_GLUCOSE_METABOLIC_PROCESS	-1.62374	0
GO_REGULATION_OF_GLUCOSE_TRANSPORT	-1.78739	0
GO_REGULATION_OF_GOLGI_ORGANIZATION	-1.99671	0
GO_REGULATION_OF_GRANULOCYTE_DIFFERENTIATION	-1.38991	0
GO_REGULATION_OF_GROWTH	-2.58701	0
GO_REGULATION_OF_GTPASE_ACTIVITY	-4.63637	0
GO_REGULATION_OF_HISTONE_DEACETYLATION	-1.56568	0
GO_REGULATION_OF_HYDROGEN_PEROXIDE_METABOLIC_PROCESS	-1.60164	0
GO_REGULATION_OF_INSULIN_RECEPTOR_SIGNALING_PATHWAY	-1.99765	0
GO_REGULATION_OF_INTERFERON_BETA_PRODUCTION	-2.4292	0
GO_REGULATION_OF_INTRACELLULAR_ESTROGEN_RECEPTOR_SIGNALING_PATHWAY	-1.62675	0
GO_REGULATION_OF_INTRACELLULAR_PROTEIN_TRANSPORT	-2.2228	0
GO_REGULATION_OF_INTRACELLULAR_STEROID_HORMONE_RECEPTOR_SIGNALING_PATHWAY	-1.74708	0
GO_REGULATION_OF_JNK_CASCADE	-2.80977	0
GO_REGULATION_OF_JUN_KINASE_ACTIVITY	-2.67092	0
GO_REGULATION_OF_LAMELLIPODIUM_ASSEMBLY	-2.02482	0
GO_REGULATION_OF_LAMELLIPODIUM_ORGANIZATION	-2.39669	0
GO_REGULATION_OF_LIPID_CATABOLIC_PROCESS	-1.31298	0
GO_REGULATION_OF_LIPID_STORAGE	-2.49665	0
GO_REGULATION_OF_LIPOPOLYSACCHARIDE_MEDIATED_SIGNALING_PATHWAY	-1.34725	0
GO_REGULATION_OF_MACROPHAGE_CYTOKINE_PRODUCTION	-1.82123	0
GO_REGULATION_OF_MACROPHAGE_DIFFERENTIATION	-1.70302	0
GO_REGULATION_OF_MEMBRANE_LIPID_METABOLIC_PROCESS	-1.82055	0
GO_REGULATION_OF_MEMBRANE_REPOLARIZATION	-1.84927	0
GO_REGULATION_OF_MICROTUBULE_POLYMERIZATION_OR_DEPOLYMERIZATION	-1.5595	0
GO_REGULATION_OF_MITOCHONDRIAL_FISSION	-1.91537	0
GO_REGULATION_OF_MONOCYTE_DIFFERENTIATION	-1.3114	0
GO_REGULATION_OF_MRNA_3_END_PROCESSING	-1.82288	0
GO_REGULATION_OF_MRNA_POLYADENYLATION	-1.46668	0
GO_REGULATION_OF_MUSCLE_ADAPTATION	-1.99502	0
GO_REGULATION_OF_MUSCLE_CELL_DIFFERENTIATION	-2.01415	0
GO_REGULATION_OF_MUSCLE_TISSUE_DEVELOPMENT	-1.4688	0
GO_REGULATION_OF_MYELOID_CELL_APOPTOTIC_PROCESS	-1.90789	0
GO_REGULATION_OF_MYOBLAST_PROLIFERATION	-1.33192	0
GO_REGULATION_OF_MYOTUBE_DIFFERENTIATION	-1.35225	0
GO_REGULATION_OF_NECROPTOTIC_PROCESS	-1.306	0
GO_REGULATION_OF_NEURON_PROJECTION_DEVELOPMENT	-2.83528	0
GO_REGULATION_OF_NIK_NF_KAPPAB_SIGNALING	-2.27833	0
GO_REGULATION_OF_NITRIC_OXIDE_BIOSYNTHETIC_PROCESS	-1.73846	0
GO_REGULATION_OF_NITRIC_OXIDE_SYNTHASE_BIOSYNTHETIC_PROCESS	-1.32851	0
GO_REGULATION_OF_NLRP3_INFLAMMASOME_COMPLEX_ASSEMBLY	-1.54273	0
GO_REGULATION_OF_NUCLEOSIDE_METABOLIC_PROCESS	-1.77569	0
GO_REGULATION_OF_NUCLEOTIDE_CATABOLIC_PROCESS	-1.67082	0
GO_REGULATION_OF_ORGAN_MORPHOGENESIS	-1.88754	0
GO_REGULATION_OF_OXIDATIVE_STRESS_INDUCED_CELL_DEATH	-1.30485	0
GO_REGULATION_OF_PATHWAY_RESTRICTED_SMAD_PROTEIN_PHOSPHORYLATION	-2.15725	0
GO_REGULATION_OF_PHOSPHATASE_ACTIVITY	-2.17124	0
GO_REGULATION_OF_PHOSPHATIDYLINOSITOL_3_KINASE_SIGNALING	-2.72923	0
GO_REGULATION_OF_PLASMA_MEMBRANE_ORGANIZATION	-2.41853	0
GO_REGULATION_OF_PLATELET_AGGREGATION	-1.43841	0
GO_REGULATION_OF_PLATELET_DERIVED_GROWTH_FACTOR_RECEPTOR_SIGNALING_PATHWAY	-1.88592	0
GO_REGULATION_OF_POTASSIUM_ION_TRANSMEMBRANE_TRANSPORTER_ACTIVITY	-1.49454	0
GO_REGULATION_OF_PRI_MIRNA_TRANSCRIPTION_FROM_RNA_POLYMERASE_II_PROMOTER	-2.20786	0
GO_REGULATION_OF_PROTEASOMAL_UBIQUITIN_DEPENDENT_PROTEIN_CATABOLIC_PROCESS	-2.27777	0
GO_REGULATION_OF_PROTEIN_BINDING	-2.28575	0
GO_REGULATION_OF_PROTEIN_COMPLEX_DISASSEMBLY	-1.75718	0
GO_REGULATION_OF_PROTEIN_DEACETYLATION	-1.64915	0
GO_REGULATION_OF_PROTEIN_EXPORT_FROM_NUCLEUS	-1.38377	0
GO_REGULATION_OF_PROTEIN_GLYCOSYLATION	-1.4606	0
GO_REGULATION_OF_PROTEIN_IMPORT	-2.09754	0
GO_REGULATION_OF_PROTEIN_LOCALIZATION_TO_NUCLEUS	-1.86069	0
GO_REGULATION_OF_PROTEIN_POLYUBIQUITINATION	-1.67333	0
GO_REGULATION_OF_PROTEIN_TARGETING	-1.87356	0
GO_REGULATION_OF_RAC_PROTEIN_SIGNAL_TRANSDUCTION	-1.4814	0
GO_REGULATION_OF_RAS_PROTEIN_SIGNAL_TRANSDUCTION	-3.46441	0
GO_REGULATION_OF_REACTIVE_OXYGEN_SPECIES_BIOSYNTHETIC_PROCESS	-1.69332	0
GO_REGULATION_OF_RELEASE_OF_SEQUESTERED_CALCIUM_ION_INTO_CYTOSOL_BY_SARCOPLASMIC_RETICULUM	-1.69226	0
GO_REGULATION_OF_RESPONSE_TO_OXIDATIVE_STRESS	-1.48616	0
GO_REGULATION_OF_RHO_PROTEIN_SIGNAL_TRANSDUCTION	-2.97536	0
GO_REGULATION_OF_RYANODINE_SENSITIVE_CALCIUM_RELEASE_CHANNEL_ACTIVITY	-1.43989	0
GO_REGULATION_OF_SEQUENCE_SPECIFIC_DNA_BINDING_TRANSCRIPTION_FACTOR_ACTIVITY	-2.49479	0
GO_REGULATION_OF_SKELETAL_MUSCLE_ADAPTATION	-2.39232	0
GO_REGULATION_OF_SKELETAL_MUSCLE_CELL_DIFFERENTIATION	-1.48924	0
GO_REGULATION_OF_SKELETAL_MUSCLE_TISSUE_DEVELOPMENT	-1.50657	0
GO_REGULATION_OF_SMALL_GTPASE_MEDIATED_SIGNAL_TRANSDUCTION	-4.00423	0
GO_REGULATION_OF_SPINDLE_ASSEMBLY	-1.4452	0
GO_REGULATION_OF_SPROUTING_ANGIOGENESIS	-1.93338	0
GO_REGULATION_OF_STRESS_ACTIVATED_PROTEIN_KINASE_SIGNALING_CASCADE	-3.05556	0
GO_REGULATION_OF_SUBSTRATE_ADHESION_DEPENDENT_CELL_SPREADING	-2.08026	0
GO_REGULATION_OF_SULFUR_METABOLIC_PROCESS	-1.63044	0
GO_REGULATION_OF_TOLL_LIKE_RECEPTOR_4_SIGNALING_PATHWAY	-1.56726	0
GO_REGULATION_OF_TRANSCRIPTION_FACTOR_IMPORT_INTO_NUCLEUS	-1.71105	0
GO_REGULATION_OF_TRANSCRIPTION_FROM_RNA_POLYMERASE_III_PROMOTER	-1.46369	0
GO_REGULATION_OF_TRANSCRIPTION_FROM_RNA_POLYMERASE_II_PROMOTER_IN_RESPONSE_TO_HYPOXIA	-1.30812	0
GO_REGULATION_OF_TRANSFORMING_GROWTH_FACTOR_BETA_PRODUCTION	-1.73314	0
GO_REGULATION_OF_TRANSLATIONAL_INITIATION_IN_RESPONSE_TO_STRESS	-1.44993	0
GO_REGULATION_OF_TRANSLATION_IN_RESPONSE_TO_STRESS	-1.46124	0
GO_REGULATION_OF_TRANSMEMBRANE_RECEPTOR_PROTEIN_SERINE_THREONINE_KINASE_SIGNALING_PATHWAY	-1.9283	0
GO_REGULATION_OF_TRIGLYCERIDE_BIOSYNTHETIC_PROCESS	-1.48046	0
GO_REGULATION_OF_TRIGLYCERIDE_METABOLIC_PROCESS	-1.98208	0
GO_REGULATION_OF_TYROSINE_PHOSPHORYLATION_OF_STAT1_PROTEIN	-1.33236	0
GO_REGULATION_OF_VASCULAR_ENDOTHELIAL_GROWTH_FACTOR_RECEPTOR_SIGNALING_PATHWAY	-1.7874	0
GO_REGULATION_OF_VESICLE_FUSION	-1.55241	0
GO_REGULATION_OF_VIRAL_INDUCED_CYTOPLASMIC_PATTERN_RECOGNITION_RECEPTOR_SIGNALING_PATHWAY	-1.77397	0
GO_REGULATION_OF_VIRAL_TRANSCRIPTION	-1.44696	0
GO_REGULATION_OF_WNT_SIGNALING_PATHWAY	-2.09398	0
GO_REPLACEMENT_OSSIFICATION	-2.11326	0
GO_RESPONSE_TO_ABIOTIC_STIMULUS	-2.64037	0
GO_RESPONSE_TO_ACID_CHEMICAL	-1.74601	0
GO_RESPONSE_TO_ALCOHOL	-1.77706	0
GO_RESPONSE_TO_AMINO_ACID	-1.38573	0
GO_RESPONSE_TO_ANTIBIOTIC	-1.34979	0
GO_RESPONSE_TO_ATP	-1.41837	0
GO_RESPONSE_TO_BMP	-1.68424	0
GO_RESPONSE_TO_CADMIUM_ION	-1.35952	0
GO_RESPONSE_TO_CALCIUM_ION	-1.97316	0
GO_RESPONSE_TO_CARBOHYDRATE	-1.75197	0
GO_RESPONSE_TO_COLD	-1.74606	0
GO_RESPONSE_TO_DRUG	-2.13102	0
GO_RESPONSE_TO_DSRNA	-2.74149	0
GO_RESPONSE_TO_ENDOGENOUS_STIMULUS	-4.18377	0
GO_RESPONSE_TO_ESTROGEN	-1.40824	0
GO_RESPONSE_TO_EXOGENOUS_DSRNA	-2.51149	0
GO_RESPONSE_TO_EXTRACELLULAR_STIMULUS	-1.33316	0
GO_RESPONSE_TO_FLUID_SHEAR_STRESS	-3.09748	0
GO_RESPONSE_TO_GAMMA_RADIATION	-1.45788	0
GO_RESPONSE_TO_GROWTH_FACTOR	-3.00868	0
GO_RESPONSE_TO_GROWTH_HORMONE	-1.58337	0
GO_RESPONSE_TO_HORMONE	-3.19094	0
GO_RESPONSE_TO_HYDROGEN_PEROXIDE	-2.23948	0
GO_RESPONSE_TO_HYDROPEROXIDE	-1.92991	0
GO_RESPONSE_TO_INCREASED_OXYGEN_LEVELS	-1.34965	0
GO_RESPONSE_TO_INORGANIC_SUBSTANCE	-2.55457	0
GO_RESPONSE_TO_INSULIN	-2.52283	0
GO_RESPONSE_TO_LAMINAR_FLUID_SHEAR_STRESS	-2.02158	0
GO_RESPONSE_TO_MURAMYL_DIPEPTIDE	-2.06134	0
GO_RESPONSE_TO_MUSCLE_ACTIVITY	-1.59739	0
GO_RESPONSE_TO_NERVE_GROWTH_FACTOR	-1.42001	0
GO_RESPONSE_TO_NITROGEN_COMPOUND	-3.24529	0
GO_RESPONSE_TO_ORGANIC_CYCLIC_COMPOUND	-2.61794	0
GO_RESPONSE_TO_OXYGEN_RADICAL	-1.45858	0
GO_RESPONSE_TO_PEPTIDE	-2.63353	0
GO_RESPONSE_TO_PH	-2.27291	0
GO_RESPONSE_TO_PLATELET_DERIVED_GROWTH_FACTOR	-2.28166	0
GO_RESPONSE_TO_PURINE_CONTAINING_COMPOUND	-1.34233	0
GO_RESPONSE_TO_REACTIVE_OXYGEN_SPECIES	-2.26005	0
GO_RESPONSE_TO_STEROID_HORMONE	-1.91589	0
GO_RESPONSE_TO_STEROL	-1.50437	0
GO_RESPONSE_TO_TEMPERATURE_STIMULUS	-1.5203	0
GO_RESPONSE_TO_TOXIC_SUBSTANCE	-1.36364	0
GO_RESPONSE_TO_TRANSFORMING_GROWTH_FACTOR_BETA	-2.43061	0
GO_RESPONSE_TO_TRANSITION_METAL_NANOPARTICLE	-1.577	0
GO_RESPONSE_TO_UV_C	-1.84423	0
GO_RETINA_VASCULATURE_DEVELOPMENT_IN_CAMERA_TYPE_EYE	-1.79122	0
GO_RETROGRADE_TRANSPORT_ENDOSOME_TO_PLASMA_MEMBRANE	-1.34101	0
GO_RETROGRADE_TRANSPORT_VESICLE_RECYCLING_WITHIN_GOLGI	-2.74802	0
GO_RHO_PROTEIN_SIGNAL_TRANSDUCTION	-1.91123	0
GO_RIBONUCLEOPROTEIN_COMPLEX_DISASSEMBLY	-1.42942	0
GO_ROUNDABOUT_SIGNALING_PATHWAY	-1.69902	0
GO_SALIVARY_GLAND_DEVELOPMENT	-2.24644	0
GO_SEMAPHORIN_PLEXIN_SIGNALING_PATHWAY	-2.43421	0
GO_SEMAPHORIN_PLEXIN_SIGNALING_PATHWAY_INVOLVED_IN_NEURON_PROJECTION_GUIDANCE	-2.36237	0
GO_SIGNAL_PEPTIDE_PROCESSING	-1.29646	0
GO_SIGNAL_TRANSDUCTION_IN_ABSENCE_OF_LIGAND	-1.30999	0
GO_SINGLE_ORGANISM_MEMBRANE_BUDDING	-2.5266	0
GO_SINGLE_ORGANISM_MEMBRANE_FUSION	-1.59204	0
GO_SMAD_PROTEIN_SIGNAL_TRANSDUCTION	-1.42021	0
GO_SPHINGOLIPID_BIOSYNTHETIC_PROCESS	-1.42396	0
GO_SPINDLE_ASSEMBLY	-1.38211	0
GO_SPROUTING_ANGIOGENESIS	-1.79784	0
GO_STEM_CELL_DIFFERENTIATION	-1.3468	0
GO_STEROID_HORMONE_MEDIATED_SIGNALING_PATHWAY	-1.5746	0
GO_STEROL_HOMEOSTASIS	-1.5395	0
GO_STEROL_METABOLIC_PROCESS	-1.47023	0
GO_STRESS_ACTIVATED_PROTEIN_KINASE_SIGNALING_CASCADE	-2.37697	0
GO_STRIATED_MUSCLE_ADAPTATION	-1.45837	0
GO_STRIATED_MUSCLE_CELL_DIFFERENTIATION	-3.00282	0
GO_STRIATED_MUSCLE_CELL_PROLIFERATION	-1.3441	0
GO_SUBSTRATE_ADHESION_DEPENDENT_CELL_SPREADING	-2.20384	0
GO_SUBSTRATE_DEPENDENT_CELL_MIGRATION	-1.82091	0
GO_SULFUR_COMPOUND_BIOSYNTHETIC_PROCESS	-1.76319	0
GO_SULFUR_COMPOUND_CATABOLIC_PROCESS	-3.01324	0
GO_SUPEROXIDE_METABOLIC_PROCESS	-1.5262	0
GO_SYNCYTIUM_FORMATION	-1.686	0
GO_TISSUE_MIGRATION	-2.1425	0
GO_TRABECULA_MORPHOGENESIS	-1.56103	0
GO_TRANSCRIPTION_INITIATION_FROM_RNA_POLYMERASE_II_PROMOTER	-1.44585	0
GO_TRANSCYTOSIS	-1.42268	0
GO_TRANSFORMING_GROWTH_FACTOR_BETA_RECEPTOR_SIGNALING_PATHWAY	-2.75767	0
GO_TRANSMEMBRANE_RECEPTOR_PROTEIN_SERINE_THREONINE_KINASE_SIGNALING_PATHWAY	-2.89709	0
GO_TRICARBOXYLIC_ACID_METABOLIC_PROCESS	-1.44457	0
GO_TUBE_MORPHOGENESIS	-1.7768	0
GO_T_CELL_APOPTOTIC_PROCESS	-1.47345	0
GO_UDP_N_ACETYLGLUCOSAMINE_METABOLIC_PROCESS	-1.72591	0
GO_UNSATURATED_FATTY_ACID_BIOSYNTHETIC_PROCESS	-1.47638	0
GO_UNSATURATED_FATTY_ACID_METABOLIC_PROCESS	-1.86404	0
GO_VESICLE_CYTOSKELETAL_TRAFFICKING	-1.84822	0
GO_VESICLE_DOCKING	-2.59755	0
GO_VESICLE_DOCKING_INVOLVED_IN_EXOCYTOSIS	-1.50615	0
GO_VESICLE_LOCALIZATION	-1.75718	0
GO_WNT_SIGNALING_PATHWAY	-2.89544	0
GO_WNT_SIGNALING_PATHWAY_CALCIUM_MODULATING_PATHWAY	-2.17555	0
GO_ZINC_II_ION_TRANSPORT	-1.33773	0
GO_ZYMOGEN_ACTIVATION	-1.6056	0
HALLMARK_ANGIOGENESIS	-2.47213	0
HALLMARK_APICAL_SURFACE	-1.99405	0
HALLMARK_CHOLESTEROL_HOMEOSTASIS	-1.70933	0
HALLMARK_GLYCOLYSIS	-2.01621	0
HALLMARK_HYPOXIA	-2.67731	0
HALLMARK_MTORC1_SIGNALING	-2.41956	0
HALLMARK_NOTCH_SIGNALING	-1.71437	0
HALLMARK_REACTIVE_OXIGEN_SPECIES_PATHWAY	-1.80575	0
HALLMARK_TGF_BETA_SIGNALING	-2.73403	0
HALLMARK_UV_RESPONSE_DN	-5.08969	0
KEGG_ABC_TRANSPORTERS	-1.41677	0
KEGG_ADHERENS_JUNCTION	-3.47696	0
KEGG_ADIPOCYTOKINE_SIGNALING_PATHWAY	-2.19425	0
KEGG_ALDOSTERONE_REGULATED_SODIUM_REABSORPTION	-1.57466	0
KEGG_AMINO_SUGAR_AND_NUCLEOTIDE_SUGAR_METABOLISM	-1.40124	0
KEGG_ARRHYTHMOGENIC_RIGHT_VENTRICULAR_CARDIOMYOPATHY_ARVC	-1.50076	0
KEGG_AXON_GUIDANCE	-3.24666	0
KEGG_BUTANOATE_METABOLISM	-1.31162	0
KEGG_CARDIAC_MUSCLE_CONTRACTION	-1.54651	0
KEGG_CIRCADIAN_RHYTHM_MAMMAL	-1.30288	0
KEGG_CITRATE_CYCLE_TCA_CYCLE	-2.00033	0
KEGG_COLORECTAL_CANCER	-2.50408	0
KEGG_DILATED_CARDIOMYOPATHY	-1.99562	0
KEGG_ECM_RECEPTOR_INTERACTION	-3.39618	0
KEGG_ENDOMETRIAL_CANCER	-2.37528	0
KEGG_ERBB_SIGNALING_PATHWAY	-2.28098	0
KEGG_ETHER_LIPID_METABOLISM	-1.49337	0
KEGG_FATTY_ACID_METABOLISM	-1.93314	0
KEGG_GLYCOSYLPHOSPHATIDYLINOSITOL_GPI_ANCHOR_BIOSYNTHESIS	-1.52891	0
KEGG_GNRH_SIGNALING_PATHWAY	-2.14996	0
KEGG_HYPERTROPHIC_CARDIOMYOPATHY_HCM	-2.01282	0
KEGG_INOSITOL_PHOSPHATE_METABOLISM	-2.40835	0
KEGG_INSULIN_SIGNALING_PATHWAY	-3.42913	0
KEGG_LIMONENE_AND_PINENE_DEGRADATION	-1.50172	0
KEGG_MAPK_SIGNALING_PATHWAY	-1.71232	0
KEGG_MELANOGENESIS	-1.54655	0
KEGG_MTOR_SIGNALING_PATHWAY	-2.24961	0
KEGG_NON_SMALL_CELL_LUNG_CANCER	-2.46693	0
KEGG_N_GLYCAN_BIOSYNTHESIS	-2.91873	0
KEGG_O_GLYCAN_BIOSYNTHESIS	-1.59468	0
KEGG_P53_SIGNALING_PATHWAY	-1.30234	0
KEGG_PATHWAYS_IN_CANCER	-2.9866	0
KEGG_PHOSPHATIDYLINOSITOL_SIGNALING_SYSTEM	-3.03422	0
KEGG_PPAR_SIGNALING_PATHWAY	-2.26541	0
KEGG_PROPANOATE_METABOLISM	-1.4805	0
KEGG_PYRUVATE_METABOLISM	-1.42065	0
KEGG_REGULATION_OF_AUTOPHAGY	-2.01886	0
KEGG_SMALL_CELL_LUNG_CANCER	-1.89862	0
KEGG_STARCH_AND_SUCROSE_METABOLISM	-1.45349	0
KEGG_SULFUR_METABOLISM	-1.69151	0
KEGG_TGF_BETA_SIGNALING_PATHWAY	-2.15261	0
KEGG_THYROID_CANCER	-1.37024	0
KEGG_TIGHT_JUNCTION	-1.43896	0
KEGG_VALINE_LEUCINE_AND_ISOLEUCINE_DEGRADATION	-2.07166	0
KEGG_VASCULAR_SMOOTH_MUSCLE_CONTRACTION	-2.17353	0
KEGG_WNT_SIGNALING_PATHWAY	-1.89489	0
REACTOME_ABCA_TRANSPORTERS_IN_LIPID_HOMEOSTASIS	-1.90535	0
REACTOME_ABC_FAMILY_PROTEINS_MEDIATED_TRANSPORT	-1.31244	0
GO_ACTIVATION_OF_TRANSMEMBRANE_RECEPTOR_PROTEIN_TYROSINE_KINASE_ACTIVITY	1.4833	0
REACTOME_ACTIVATED_AMPK_STIMULATES_FATTY_ACID_OXIDATION_IN_MUSCLE	-2.06427	0
GO_ADRENERGIC_RECEPTOR_SIGNALING_PATHWAY	1.56819	0
REACTOME_ACTIVATION_OF_CHAPERONES_BY_ATF6_ALPHA	-2.1412	0
REACTOME_ACTIVATION_OF_CHAPERONE_GENES_BY_ATF6_ALPHA	-2.52434	0
REACTOME_ACTIVATION_OF_RAC	-1.67328	0
GO_ALPHA_AMINO_ACID_CATABOLIC_PROCESS	1.9378	0
REACTOME_ADVANCED_GLYCOSYLATION_ENDPRODUCT_RECEPTOR_SIGNALING	-1.6841	0
REACTOME_AKT_PHOSPHORYLATES_TARGETS_IN_THE_CYTOSOL	-1.48867	0
GO_AMINE_BIOSYNTHETIC_PROCESS	1.97017	0
REACTOME_APOPTOTIC_CLEAVAGE_OF_CELLULAR_PROTEINS	-1.32688	0
REACTOME_APOPTOTIC_EXECUTION_PHASE	-1.66817	0
REACTOME_ASSOCIATION_OF_TRIC_CCT_WITH_TARGET_PROTEINS_DURING_BIOSYNTHESIS	-1.34411	0
REACTOME_A_TETRASACCHARIDE_LINKER_SEQUENCE_IS_REQUIRED_FOR_GAG_SYNTHESIS	-2.10212	0
REACTOME_BIOSYNTHESIS_OF_THE_N_GLYCAN_PRECURSOR_DOLICHOL_LIPID_LINKED_OLIGOSACCHARIDE_LLO_AND_TRANSFER_TO_A_NASCENT_PROTEIN	-1.72011	0
GO_AMINO_ACID_TRANSMEMBRANE_TRANSPORT	1.44673	0
GO_AMINO_ACID_TRANSPORT	2.03397	0
REACTOME_BMAL1_CLOCK_NPAS2_ACTIVATES_CIRCADIAN_EXPRESSION	-2.02661	0
REACTOME_CALNEXIN_CALRETICULIN_CYCLE	-2.34986	0
REACTOME_CASPASE_MEDIATED_CLEAVAGE_OF_CYTOSKELETAL_PROTEINS	-1.8543	0
REACTOME_CA_DEPENDENT_EVENTS	-1.64523	0
REACTOME_CD28_DEPENDENT_PI3K_AKT_SIGNALING	-1.99416	0
GO_ANTERIOR_POSTERIOR_AXIS_SPECIFICATION	1.70817	0
REACTOME_CELL_DEATH_SIGNALLING_VIA_NRAGE_NRIF_AND_NADE	-1.94048	0
REACTOME_CELL_EXTRACELLULAR_MATRIX_INTERACTIONS	-2.08741	0
REACTOME_CHONDROITIN_SULFATE_BIOSYNTHESIS	-2.70183	0
REACTOME_CHYLOMICRON_MEDIATED_LIPID_TRANSPORT	-1.33848	0
REACTOME_CIRCADIAN_CLOCK	-2.30437	0
GO_ARGININE_METABOLIC_PROCESS	1.75219	0
GO_AROMATIC_AMINO_ACID_FAMILY_METABOLIC_PROCESS	1.64909	0
REACTOME_CITRIC_ACID_CYCLE_TCA_CYCLE	-1.54251	0
REACTOME_COPI_MEDIATED_TRANSPORT	-2.20018	0
GO_ASPARTATE_FAMILY_AMINO_ACID_METABOLIC_PROCESS	1.63903	0
GO_ATP_GENERATION_FROM_ADP	1.65363	0
REACTOME_CRMPS_IN_SEMA3A_SIGNALING	-2.31407	0
REACTOME_CS_DS_DEGRADATION	-2.49449	0
GO_AXONEME_ASSEMBLY	1.6835	0
REACTOME_CTNNB1_PHOSPHORYLATION_CASCADE	-1.52493	0
REACTOME_DAG_AND_IP3_SIGNALING	-2.04608	0
GO_AZOLE_TRANSPORT	1.55705	0
GO_BEHAVIORAL_RESPONSE_TO_COCAINE	1.40821	0
REACTOME_DARPP_32_EVENTS	-1.91973	0
REACTOME_DCC_MEDIATED_ATTRACTIVE_SIGNALING	-1.88043	0
GO_BLOOD_COAGULATION_FIBRIN_CLOT_FORMATION	1.41698	0
REACTOME_DEVELOPMENTAL_BIOLOGY	-3.62626	0
REACTOME_DOWNREGULATION_OF_TGF_BETA_RECEPTOR_SIGNALING	-1.82781	0
REACTOME_DOWNSTREAM_SIGNALING_OF_ACTIVATED_FGFR	-2.03833	0
REACTOME_ENERGY_DEPENDENT_REGULATION_OF_MTOR_BY_LKB1_AMPK	-1.96	0
REACTOME_EXTRACELLULAR_MATRIX_ORGANIZATION	-3.49677	0
REACTOME_EXTRINSIC_PATHWAY_FOR_APOPTOSIS	-1.76488	0
REACTOME_FATTY_ACID_TRIACYLGLYCEROL_AND_KETONE_BODY_METABOLISM	-3.012	0
REACTOME_G1_PHASE	-1.32854	0
REACTOME_GAB1_SIGNALOSOME	-2.19705	0
REACTOME_GLYCEROPHOSPHOLIPID_BIOSYNTHESIS	-1.43527	0
REACTOME_GLYCOGEN_BREAKDOWN_GLYCOGENOLYSIS	-2.24815	0
REACTOME_GLYCOSAMINOGLYCAN_METABOLISM	-3.52109	0
REACTOME_GRB2_SOS_PROVIDES_LINKAGE_TO_MAPK_SIGNALING_FOR_INTERGRINS_	-1.79454	0
GO_CALCIUM_ION_REGULATED_EXOCYTOSIS	2.17095	0
GO_CALCIUM_ION_REGULATED_EXOCYTOSIS_OF_NEUROTRANSMITTER	2.81889	0
REACTOME_GROWTH_HORMONE_RECEPTOR_SIGNALING	-1.86887	0
REACTOME_G_ALPHA1213_SIGNALLING_EVENTS	-2.24921	0
REACTOME_HEPARAN_SULFATE_HEPARIN_HS_GAG_METABOLISM	-2.1623	0
GO_CARDIAC_CELL_FATE_COMMITMENT	2.18658	0
REACTOME_HS_GAG_DEGRADATION	-2.53483	0
GO_CARDIAC_CONDUCTION_SYSTEM_DEVELOPMENT	1.6075	0
REACTOME_IKK_COMPLEX_RECRUITMENT_MEDIATED_BY_RIP1	-1.55842	0
REACTOME_IL_6_SIGNALING	-1.8718	0
REACTOME_INFLAMMASOMES	-1.43985	0
REACTOME_INTEGRIN_CELL_SURFACE_INTERACTIONS	-3.10677	0
REACTOME_KERATAN_SULFATE_BIOSYNTHESIS	-2.04291	0
REACTOME_KERATAN_SULFATE_DEGRADATION	-3.12744	0
GO_CATECHOLAMINE_METABOLIC_PROCESS	1.87036	0
GO_CELLULAR_AMINO_ACID_CATABOLIC_PROCESS	1.7217	0
REACTOME_KERATAN_SULFATE_KERATIN_METABOLISM	-2.49862	0
REACTOME_L1CAM_INTERACTIONS	-1.62307	0
REACTOME_LIPOPROTEIN_METABOLISM	-1.38139	0
REACTOME_LOSS_OF_NLP_FROM_MITOTIC_CENTROSOMES	-1.81772	0
GO_CELLULAR_MODIFIED_AMINO_ACID_BIOSYNTHETIC_PROCESS	1.55493	0
GO_CELLULAR_MODIFIED_AMINO_ACID_METABOLIC_PROCESS	1.7354	0
GO_CELLULAR_PROCESS_INVOLVED_IN_REPRODUCTION_IN_MULTICELLULAR_ORGANISM	2.1096	0
REACTOME_MAPK_TARGETS_NUCLEAR_EVENTS_MEDIATED_BY_MAP_KINASES	-1.95309	0
REACTOME_METABOLISM_OF_CARBOHYDRATES	-2.16247	0
REACTOME_METAL_ION_SLC_TRANSPORTERS	-1.34616	0
REACTOME_MUSCLE_CONTRACTION	-2.52462	0
REACTOME_MYOGENESIS	-1.42016	0
REACTOME_NEGATIVE_REGULATION_OF_THE_PI3K_AKT_NETWORK	-1.32604	0
REACTOME_NEGATIVE_REGULATORS_OF_RIG_I_MDA5_SIGNALING	-1.6515	0
REACTOME_NETRIN1_SIGNALING	-2.71437	0
REACTOME_NFKB_ACTIVATION_THROUGH_FADD_RIP1_PATHWAY_MEDIATED_BY_CASPASE_8_AND10	-1.3477	0
REACTOME_NOTCH1_INTRACELLULAR_DOMAIN_REGULATES_TRANSCRIPTION	-1.76044	0
REACTOME_NOTCH_HLH_TRANSCRIPTION_PATHWAY	-1.91605	0
REACTOME_NRAGE_SIGNALS_DEATH_THROUGH_JNK	-2.3718	0
REACTOME_N_GLYCAN_ANTENNAE_ELONGATION	-1.4362	0
REACTOME_N_GLYCAN_ANTENNAE_ELONGATION_IN_THE_MEDIAL_TRANS_GOLGI	-1.78647	0
REACTOME_OPIOID_SIGNALLING	-1.71531	0
REACTOME_P75NTR_RECRUITS_SIGNALLING_COMPLEXES	-1.32397	0
REACTOME_PHOSPHOLIPASE_C_MEDIATED_CASCADE	-1.68944	0
REACTOME_PI3K_AKT_ACTIVATION	-2.36764	0
REACTOME_PI3K_EVENTS_IN_ERBB4_SIGNALING	-1.36939	0
REACTOME_PIP3_ACTIVATES_AKT_SIGNALING	-2.07291	0
REACTOME_PI_3K_CASCADE	-1.41445	0
REACTOME_PI_METABOLISM	-3.05572	0
REACTOME_PKA_MEDIATED_PHOSPHORYLATION_OF_CREB	-1.53671	0
REACTOME_PLATELET_ADHESION_TO_EXPOSED_COLLAGEN	-1.91394	0
REACTOME_PLATELET_AGGREGATION_PLUG_FORMATION	-1.39538	0
REACTOME_PLATELET_CALCIUM_HOMEOSTASIS	-1.88189	0
REACTOME_PLATELET_SENSITIZATION_BY_LDL	-1.61708	0
REACTOME_PLC_BETA_MEDIATED_EVENTS	-2.31111	0
REACTOME_POST_TRANSLATIONAL_PROTEIN_MODIFICATION	-3.50107	0
REACTOME_PPARA_ACTIVATES_GENE_EXPRESSION	-2.56942	0
REACTOME_PRE_NOTCH_EXPRESSION_AND_PROCESSING	-2.32197	0
REACTOME_PRE_NOTCH_TRANSCRIPTION_AND_TRANSLATION	-1.6866	0
REACTOME_PROLACTIN_RECEPTOR_SIGNALING	-1.35848	0
REACTOME_PROLONGED_ERK_ACTIVATION_EVENTS	-1.7722	0
REACTOME_PROTEIN_FOLDING	-1.59325	0
REACTOME_PTM_GAMMA_CARBOXYLATION_HYPUSINE_FORMATION_AND_ARYLSULFATASE_ACTIVATION	-1.52564	0
GO_CELL_AGGREGATION	1.82781	0
GO_CELL_CELL_RECOGNITION	2.17754	0
REACTOME_RAP1_SIGNALLING	-1.55615	0
GO_CELL_CYCLE_DNA_REPLICATION	2.04422	0
REACTOME_RECEPTOR_LIGAND_BINDING_INITIATES_THE_SECOND_PROTEOLYTIC_CLEAVAGE_OF_NOTCH_RECEPTOR	-1.40117	0
REACTOME_REGULATION_OF_AMPK_ACTIVITY_VIA_LKB1	-1.80249	0
GO_CELL_FATE_DETERMINATION	1.7106	0
REACTOME_REGULATION_OF_IFNG_SIGNALING	-1.91578	0
REACTOME_REGULATION_OF_KIT_SIGNALING	-1.93882	0
GO_CELL_MATURATION	1.64373	0
REACTOME_REGULATION_OF_PYRUVATE_DEHYDROGENASE_PDH_COMPLEX	-1.78164	0
REACTOME_REGULATION_OF_RHEB_GTPASE_ACTIVITY_BY_AMPK	-1.94021	0
REACTOME_RIP_MEDIATED_NFKB_ACTIVATION_VIA_DAI	-1.4567	0
REACTOME_ROLE_OF_DCC_IN_REGULATING_APOPTOSIS	-1.64658	0
REACTOME_SHC_RELATED_EVENTS	-1.38289	0
GO_CENTROMERE_COMPLEX_ASSEMBLY	2.35548	0
REACTOME_SIGNALING_BY_CONSTITUTIVELY_ACTIVE_EGFR	-1.51655	0
REACTOME_SIGNALING_BY_ERBB2	-2.00331	0
REACTOME_SIGNALING_BY_ERBB4	-1.76138	0
REACTOME_SIGNALING_BY_FGFR	-2.23269	0
REACTOME_SIGNALING_BY_FGFR1_FUSION_MUTANTS	-2.77071	0
GO_CHLORIDE_TRANSPORT	2.24763	0
REACTOME_SIGNALING_BY_FGFR1_MUTANTS	-2.07006	0
REACTOME_SIGNALING_BY_FGFR_IN_DISEASE	-2.57661	0
REACTOME_SIGNALING_BY_FGFR_MUTANTS	-1.94172	0
REACTOME_SIGNALING_BY_HIPPO	-2.01562	0
GO_CHROMOSOME_LOCALIZATION	1.416	0
GO_CHROMOSOME_ORGANIZATION_INVOLVED_IN_MEIOTIC_CELL_CYCLE	2.53034	0
GO_CILIUM_MOVEMENT	1.75599	0
REACTOME_SIGNALING_BY_INSULIN_RECEPTOR	-2.52895	0
GO_CITRULLINE_METABOLIC_PROCESS	1.55633	0
REACTOME_SIGNALING_BY_NOTCH	-2.43576	0
GO_COENZYME_METABOLIC_PROCESS	1.81486	0
GO_COFACTOR_METABOLIC_PROCESS	1.90884	0
REACTOME_SIGNALING_BY_NOTCH1	-1.79699	0
REACTOME_SIGNALING_BY_PDGF	-3.46485	0
REACTOME_SIGNALING_BY_ROBO_RECEPTOR	-2.71627	0
REACTOME_SIGNALING_BY_TGF_BETA_RECEPTOR_COMPLEX	-1.64558	0
GO_CRANIAL_NERVE_DEVELOPMENT	1.40402	0
REACTOME_SIGNAL_AMPLIFICATION	-1.63564	0
REACTOME_SIGNAL_ATTENUATION	-1.5863	0
REACTOME_SPHINGOLIPID_METABOLISM	-2.16709	0
REACTOME_SYNTHESIS_OF_PA	-1.68526	0
REACTOME_SYNTHESIS_OF_PC	-1.57742	0
REACTOME_SYNTHESIS_OF_PIPS_AT_THE_EARLY_ENDOSOME_MEMBRANE	-2.04901	0
REACTOME_SYNTHESIS_OF_PIPS_AT_THE_GOLGI_MEMBRANE	-2.14237	0
REACTOME_SYNTHESIS_OF_PIPS_AT_THE_LATE_ENDOSOME_MEMBRANE	-1.50005	0
GO_DEFENSE_RESPONSE_TO_FUNGUS	1.73143	0
REACTOME_SYNTHESIS_OF_PIPS_AT_THE_PLASMA_MEMBRANE	-2.5079	0
REACTOME_TAK1_ACTIVATES_NFKB_BY_PHOSPHORYLATION_AND_ACTIVATION_OF_IKKS_COMPLEX	-1.72085	0
REACTOME_TGF_BETA_RECEPTOR_SIGNALING_ACTIVATES_SMADS	-1.93314	0
REACTOME_THE_ACTIVATION_OF_ARYLSULFATASES	-1.39883	0
GO_DEOXYRIBONUCLEOSIDE_TRIPHOSPHATE_METABOLIC_PROCESS	1.58789	0
GO_DEOXYRIBONUCLEOTIDE_METABOLIC_PROCESS	2.36262	0
GO_DEOXYRIBOSE_PHOSPHATE_CATABOLIC_PROCESS	2.07683	0
REACTOME_TIE2_SIGNALING	-2.17072	0
REACTOME_TRAF3_DEPENDENT_IRF_ACTIVATION_PATHWAY	-1.41541	0
GO_DETECTION_OF_ABIOTIC_STIMULUS	2.54294	0
GO_DETECTION_OF_LIGHT_STIMULUS	3.01333	0
GO_DETECTION_OF_LIGHT_STIMULUS_INVOLVED_IN_SENSORY_PERCEPTION	2.49676	0
GO_DETECTION_OF_VISIBLE_LIGHT	3.1818	0
REACTOME_TRAF6_MEDIATED_INDUCTION_OF_TAK1_COMPLEX	-1.40666	0
REACTOME_TRAF6_MEDIATED_IRF7_ACTIVATION	-1.92738	0
GO_DIENCEPHALON_DEVELOPMENT	2.60456	0
GO_DIGESTIVE_SYSTEM_DEVELOPMENT	1.8241	0
GO_DNA_CONFORMATION_CHANGE	2.80234	0
GO_DNA_DAMAGE_RESPONSE_DETECTION_OF_DNA_DAMAGE	1.87091	0
GO_DNA_METHYLATION_INVOLVED_IN_GAMETE_GENERATION	2.53934	0
GO_DNA_PACKAGING	2.46233	0
GO_DNA_REPLICATION_CHECKPOINT	2.13184	0
REACTOME_TRAF6_MEDIATED_IRF7_ACTIVATION_IN_TLR7_8_OR_9_SIGNALING	-1.81282	0
GO_DOPAMINERGIC_NEURON_DIFFERENTIATION	1.42056	0
GO_DOPAMINE_METABOLIC_PROCESS	1.55691	0
GO_DORSAL_SPINAL_CORD_DEVELOPMENT	1.50978	0
GO_DORSAL_VENTRAL_PATTERN_FORMATION	2.31306	0
GO_DRUG_CATABOLIC_PROCESS	1.61631	0
REACTOME_TRAF6_MEDIATED_NFKB_ACTIVATION	-1.54173	0
REACTOME_TRANSCRIPTIONAL_REGULATION_OF_WHITE_ADIPOCYTE_DIFFERENTIATION	-2.03152	0
GO_EATING_BEHAVIOR	2.51114	0
GO_EMBRYONIC_CAMERA_TYPE_EYE_FORMATION	1.44686	0
REACTOME_TRANSPORT_TO_THE_GOLGI_AND_SUBSEQUENT_MODIFICATION	-2.7521	0
GO_EMBRYONIC_PATTERN_SPECIFICATION	1.44526	0
GO_EPITHELIAL_CELL_MORPHOGENESIS	1.44772	0
GO_EPITHELIAL_STRUCTURE_MAINTENANCE	1.52776	0
GO_ESTABLISHMENT_OF_PROTEIN_LOCALIZATION_TO_CHROMOSOME	1.7422	0
GO_EXCITATORY_POSTSYNAPTIC_POTENTIAL	1.55284	0
GO_EXCRETION	2.20542	0
GO_EXOGENOUS_DRUG_CATABOLIC_PROCESS	1.59691	0
GO_FERTILIZATION	2.48873	0
GO_FOREBRAIN_REGIONALIZATION	1.65972	0
GO_FORMATION_OF_TRANSLATION_PREINITIATION_COMPLEX	1.79993	0
GO_GAMETE_GENERATION	2.02793	0
GO_GENE_SILENCING	2.3291	0
GO_GENE_SILENCING_BY_RNA	2.32501	0
GO_GERM_CELL_DEVELOPMENT	2.35678	0
GO_GLUCOSE_CATABOLIC_PROCESS	1.44763	0
GO_GLUTAMATE_METABOLIC_PROCESS	1.76878	0
GO_GLUTAMINE_FAMILY_AMINO_ACID_BIOSYNTHETIC_PROCESS	1.64724	0
GO_GLUTAMINE_FAMILY_AMINO_ACID_METABOLIC_PROCESS	2.09363	0
GO_GLYCINE_METABOLIC_PROCESS	2.39761	0
GO_GLYOXYLATE_METABOLIC_PROCESS	1.45864	0
GO_G_PROTEIN_COUPLED_GLUTAMATE_RECEPTOR_SIGNALING_PATHWAY	1.86453	0
GO_HISTONE_EXCHANGE	2.11964	0
GO_HISTONE_MRNA_METABOLIC_PROCESS	1.55787	0
GO_HOMOCYSTEINE_METABOLIC_PROCESS	1.52993	0
GO_HOMOLOGOUS_CHROMOSOME_SEGREGATION	3.04104	0
GO_HORMONE_TRANSPORT	2.81168	0
GO_INSEMINATION	1.54751	0
GO_INSULIN_SECRETION	2.1725	0
GO_INTERMEDIATE_FILAMENT_ORGANIZATION	2.3148	0
GO_INTERSTRAND_CROSS_LINK_REPAIR	2.1296	0
GO_INTRASPECIES_INTERACTION_BETWEEN_ORGANISMS	1.93298	0
GO_KERATINIZATION	2.17981	0
GO_MALE_GAMETE_GENERATION	2.20308	0
GO_MALE_GENITALIA_DEVELOPMENT	1.66674	0
GO_MALE_MEIOSIS	2.57339	0
GO_MALE_MEIOSIS_I	1.92996	0
GO_MATURATION_OF_LSU_RRNA	1.85184	0
GO_MATURATION_OF_SSU_RRNA	3.04119	0
GO_MATURATION_OF_SSU_RRNA_FROM_TRICISTRONIC_RRNA_TRANSCRIPT_SSU_RRNA_5_8S_RRNA_LSU_RRNA_	2.65658	0
GO_MECHANOSENSORY_BEHAVIOR	1.61753	0
GO_MEIOSIS_I	2.87189	0
GO_MEIOTIC_CHROMOSOME_SEGREGATION	2.55958	0
GO_MESENCHYMAL_TO_EPITHELIAL_TRANSITION	1.57944	0
GO_MICROTUBULE_BUNDLE_FORMATION	1.50492	0
GO_MITOCHONDRIAL_RNA_PROCESSING	1.8953	0
GO_MODULATION_OF_EXCITATORY_POSTSYNAPTIC_POTENTIAL	1.57874	0
GO_MULTICELLULAR_ORGANISM_REPRODUCTION	2.45416	0
GO_MULTI_ORGANISM_REPRODUCTIVE_PROCESS	2.61187	0
GO_MUSCLE_CELL_FATE_COMMITMENT	1.87052	0
GO_NEGATIVE_REGULATION_OF_CELL_CYCLE_ARREST	1.43217	0
GO_NEGATIVE_REGULATION_OF_CELL_DIVISION	1.68167	0
GO_NEGATIVE_REGULATION_OF_CIRCADIAN_RHYTHM	1.75623	0
GO_NEGATIVE_REGULATION_OF_CYCLIC_NUCLEOTIDE_METABOLIC_PROCESS	2.16596	0
GO_NEGATIVE_REGULATION_OF_DIGESTIVE_SYSTEM_PROCESS	1.56007	0
GO_NEGATIVE_REGULATION_OF_KIDNEY_DEVELOPMENT	1.92953	0
GO_NEGATIVE_REGULATION_OF_LYASE_ACTIVITY	2.03415	0
GO_NEGATIVE_REGULATION_OF_MRNA_SPLICING_VIA_SPLICEOSOME	1.5968	0
GO_NEGATIVE_REGULATION_OF_MULTICELLULAR_ORGANISM_GROWTH	1.58509	0
GO_NEGATIVE_REGULATION_OF_NUCLEAR_DIVISION	1.477	0
GO_NEGATIVE_REGULATION_OF_REPRODUCTIVE_PROCESS	1.57151	0
GO_NEPHRIC_DUCT_DEVELOPMENT	1.65796	0
GO_NEPHRIC_DUCT_MORPHOGENESIS	2.01645	0
GO_NEURON_CELL_CELL_ADHESION	2.09698	0
GO_NEURON_FATE_SPECIFICATION	2.52726	0
GO_NEURON_MIGRATION	1.64751	0
GO_NEURON_NEURON_SYNAPTIC_TRANSMISSION	2.56752	0
GO_NEUROTRANSMITTER_METABOLIC_PROCESS	1.64927	0
GO_NITROGEN_COMPOUND_TRANSPORT	1.73964	0
GO_NITROGEN_CYCLE_METABOLIC_PROCESS	1.78411	0
GO_NON_RECOMBINATIONAL_REPAIR	1.84468	0
GO_NUCLEAR_TRANSCRIBED_MRNA_CATABOLIC_PROCESS_EXONUCLEOLYTIC	1.86325	0
GO_NUCLEOBASE_BIOSYNTHETIC_PROCESS	1.61175	0
GO_NUCLEOSIDE_DIPHOSPHATE_METABOLIC_PROCESS	1.50944	0
GO_NUCLEOTIDE_EXCISION_REPAIR_DNA_GAP_FILLING	1.74371	0
GO_NUCLEOTIDE_EXCISION_REPAIR_PREINCISION_COMPLEX_STABILIZATION	1.41191	0
GO_NUCLEOTIDE_PHOSPHORYLATION	2.00455	0
GO_OOCYTE_DIFFERENTIATION	2.18182	0
GO_OOCYTE_MATURATION	1.51696	0
GO_ORGANIC_ACID_TRANSMEMBRANE_TRANSPORT	1.43262	0
GO_OUTER_DYNEIN_ARM_ASSEMBLY	1.50448	0
GO_PANCREAS_DEVELOPMENT	1.71579	0
GO_PEPTIDE_CROSS_LINKING	1.40362	0
GO_PEPTIDE_SECRETION	2.40961	0
GO_PEPTIDE_TRANSPORT	2.17544	0
GO_PEPTIDYL_ARGININE_METHYLATION	1.40393	0
GO_PEPTIDYL_ARGININE_MODIFICATION	1.59539	0
GO_PHARYNGEAL_SYSTEM_DEVELOPMENT	1.46945	0
GO_PHOSPHATE_ION_TRANSPORT	1.79995	0
GO_PHOTORECEPTOR_CELL_MAINTENANCE	2.54794	0
GO_PHOTOTRANSDUCTION	2.26882	0
GO_PHOTOTRANSDUCTION_VISIBLE_LIGHT	2.24842	0
GO_PIGMENT_BIOSYNTHETIC_PROCESS	1.4051	0
GO_PIRNA_METABOLIC_PROCESS	2.4712	0
GO_PITUITARY_GLAND_DEVELOPMENT	2.6648	0
GO_PONS_DEVELOPMENT	1.50833	0
GO_POSITIVE_REGULATION_OF_AMINE_TRANSPORT	1.56791	0
GO_POSITIVE_REGULATION_OF_BEHAVIOR	1.4129	0
GO_POSITIVE_REGULATION_OF_BMP_SIGNALING_PATHWAY	1.43505	0
GO_POSITIVE_REGULATION_OF_CAMP_METABOLIC_PROCESS	1.49425	0
GO_POSITIVE_REGULATION_OF_CARDIAC_MUSCLE_CONTRACTION	1.8228	0
GO_POSITIVE_REGULATION_OF_DNA_REPLICATION	1.75587	0
GO_POSITIVE_REGULATION_OF_EXCITATORY_POSTSYNAPTIC_POTENTIAL	2.26973	0
GO_POSITIVE_REGULATION_OF_GUANYLATE_CYCLASE_ACTIVITY	1.54002	0
GO_POSITIVE_REGULATION_OF_G_PROTEIN_COUPLED_RECEPTOR_PROTEIN_SIGNALING_PATHWAY	1.84866	0
GO_POSITIVE_REGULATION_OF_HORMONE_SECRETION	1.41851	0
GO_POSITIVE_REGULATION_OF_MRNA_SPLICING_VIA_SPLICEOSOME	1.90458	0
GO_POSITIVE_REGULATION_OF_NERVOUS_SYSTEM_DEVELOPMENT	1.50491	0
GO_POSITIVE_REGULATION_OF_NEURAL_PRECURSOR_CELL_PROLIFERATION	1.51247	0
GO_POSITIVE_REGULATION_OF_NEUROTRANSMITTER_TRANSPORT	1.60962	0
GO_POSITIVE_REGULATION_OF_RNA_SPLICING	1.50962	0
GO_POSITIVE_REGULATION_OF_STRIATED_MUSCLE_CONTRACTION	1.47003	0
GO_PREPULSE_INHIBITION	1.52931	0
GO_PRESYNAPTIC_PROCESS_INVOLVED_IN_SYNAPTIC_TRANSMISSION	2.87015	0
GO_PROTEIN_CHROMOPHORE_LINKAGE	1.50722	0
GO_PROTEIN_IMPORT_INTO_MITOCHONDRIAL_MATRIX	1.5273	0
GO_PROTEIN_LOCALIZATION_TO_SYNAPSE	1.4521	0
GO_PURINE_NUCLEOBASE_BIOSYNTHETIC_PROCESS	1.54819	0
GO_PYRIMIDINE_CONTAINING_COMPOUND_BIOSYNTHETIC_PROCESS	1.6758	0
GO_PYRIMIDINE_CONTAINING_COMPOUND_METABOLIC_PROCESS	1.8232	0
GO_PYRIMIDINE_DEOXYRIBONUCLEOTIDE_METABOLIC_PROCESS	2.43158	0
GO_PYRIMIDINE_NUCLEOTIDE_BIOSYNTHETIC_PROCESS	1.58882	0
GO_PYRIMIDINE_NUCLEOTIDE_CATABOLIC_PROCESS	2.31579	0
GO_PYRIMIDINE_NUCLEOTIDE_METABOLIC_PROCESS	2.36055	0
GO_REGULATION_OF_APPETITE	2.03405	0
GO_REGULATION_OF_CALCIUM_ION_DEPENDENT_EXOCYTOSIS	2.14952	0
GO_REGULATION_OF_CIRCADIAN_SLEEP_WAKE_CYCLE_NON_REM_SLEEP	1.63029	0
GO_REGULATION_OF_DEFENSE_RESPONSE_TO_BACTERIUM	1.45477	0
GO_REGULATION_OF_DENDRITE_EXTENSION	1.81955	0
GO_REGULATION_OF_DIGESTIVE_SYSTEM_PROCESS	1.86888	0
GO_REGULATION_OF_GENE_EXPRESSION_EPIGENETIC	1.64881	0
GO_REGULATION_OF_GUANYLATE_CYCLASE_ACTIVITY	1.78645	0
GO_REGULATION_OF_G_PROTEIN_COUPLED_RECEPTOR_PROTEIN_SIGNALING_PATHWAY	1.67439	0
GO_REGULATION_OF_KERATINOCYTE_DIFFERENTIATION	1.4405	0
GO_REGULATION_OF_MESONEPHROS_DEVELOPMENT	1.48288	0
GO_REGULATION_OF_NEURON_MIGRATION	1.42035	0
GO_REGULATION_OF_NEUROTRANSMITTER_UPTAKE	1.57198	0
GO_REGULATION_OF_NUCLEAR_DIVISION	1.47182	0
GO_REGULATION_OF_N_METHYL_D_ASPARTATE_SELECTIVE_GLUTAMATE_RECEPTOR_ACTIVITY	2.15892	0
GO_REGULATION_OF_PROTEIN_LOCALIZATION_TO_CHROMOSOME_TELOMERIC_REGION	1.63895	0
GO_REGULATION_OF_REPRODUCTIVE_PROCESS	1.88756	0
GO_REGULATION_OF_RESPIRATORY_GASEOUS_EXCHANGE	1.67956	0
GO_REGULATION_OF_RHODOPSIN_MEDIATED_SIGNALING_PATHWAY	1.46261	0
GO_REGULATION_OF_TRANSCRIPTION_INVOLVED_IN_G1_S_TRANSITION_OF_MITOTIC_CELL_CYCLE	1.99344	0
GO_REPRODUCTIVE_BEHAVIOR	1.58071	0
GO_RESPONSE_TO_AUDITORY_STIMULUS	1.48082	0
GO_RESPONSE_TO_COCAINE	1.50947	0
GO_RESPONSE_TO_ELECTRICAL_STIMULUS	1.71072	0
GO_RESPONSE_TO_POTASSIUM_ION	2.03301	0
GO_RESPONSE_TO_SALT	1.49967	0
GO_RESPONSE_TO_ZINC_ION	1.93959	0
GO_RETINA_HOMEOSTASIS	2.55683	0
GO_RETINOIC_ACID_METABOLIC_PROCESS	1.40915	0
GO_RHODOPSIN_MEDIATED_SIGNALING_PATHWAY	2.3697	0
GO_RIBOSOMAL_LARGE_SUBUNIT_ASSEMBLY	2.05	0
GO_RNA_METHYLATION	2.13529	0
GO_RNA_PHOSPHODIESTER_BOND_HYDROLYSIS_ENDONUCLEOLYTIC	2.69257	0
GO_RNA_SECONDARY_STRUCTURE_UNWINDING	2.03954	0
GO_RRNA_3_END_PROCESSING	1.45073	0
GO_RRNA_METHYLATION	1.9199	0
GO_RRNA_MODIFICATION	2.47552	0
GO_SERINE_FAMILY_AMINO_ACID_BIOSYNTHETIC_PROCESS	2.19622	0
GO_SERINE_FAMILY_AMINO_ACID_METABOLIC_PROCESS	2.12277	0
GO_SEXUAL_REPRODUCTION	2.54667	0
GO_SEX_DETERMINATION	1.77461	0
[truncated: 1,878 more rows]
