# Supplementary material for: MYC regulates CSF1 expression via microRNA 17/20a to modulate tumor-associated macrophages in osteosarcoma
Source: JCI Insight. 2023 Jul 10;8(13):e164947. doi: 10.1172/jci.insight.164947 (PMC10371352; doi:10.1172/jci.insight.164947)
Supplement: Supporting data values [file jciinsight-8-164947-s171.xlsx]

## Sheet: Fig 1B (Kaplain Myer curve)
Weeks (Sacrificed)
Trp53 f/+	Myc knockin
21.7323	10.5714
22.9921	11.7143
27.0866	19.4286
27.0866	21.5714
28.9764	21.5714
31.1811	25
32.126	25.2857
34.0157	25.5714
34.0157	31.4286
35.9055	33.4286
36.5354	33.7143
37.1654
38.1102
39.3701
40
40.6299
40.6299
41.5748
42.5197
43.1496
43.4646
44.4094
46.2992
47.2441
47.2441
48.189
48.5039
49.7638
50.3937
51.3386
51.3386
52.2835
53.8583
54.1732
54.4882
55.4331
56.063
56.6929
57.0079
57.3228
58.8976
59.2126
60.1575
60.7874
62.9921
62.9921
64.5669
64.8819
64.8819
65.1969
65.1969
67.4016
67.7165
67.7165
69.6063
70.2362
71.4961
72.4409
74.0157
74.0157
75.2756
76.2205
77.4803
78.1102
80.315
81.2598
82.2047
84.0945
84.7244
84.7244
87.2441
88.5039
89.4488
92.2835
92.5984
92.9134
92.9134
97.0079
97.0079
100.472
100.472
102.992
104.252
105.827
107.717

## Sheet: Fig 1D (MYC IHC)
	Relative MYC staining
p53-driven GEMM tumor	0.832704	0.81571	0.92787	0.713746	0.785121	0.642372	1.66541	1.42749	1.18958
Myc knockin GEMM tumor	2.14124	2.67655	2.14124	2.2602	2.96479	2.804	2.99773	1.78437	2.70472

## Sheet: Fig 1E (GEMM blot)
	p53-driven GEMM tumor					Myc knockin GEMM tumor
Relative MYC protein exp	1.10812	0.997948	1.16242	1.21862	0.512886	11.2338	8.56358	42.4176	16.5722	16.9056

## Sheet: Fig 1F (GEMM mRNA exp)
	p53-driven GEMM tumor				Myc knockin GEMM tumor
Myc (Relative mRNA expression)	1.40011	0.635637	1.03476	0.929489	9.08345	8.88864	5.75914	8.60734	8.30157

## Sheet: Fig 1G (GSEA GEMM vs Human)
	Myc_high_over_low_TARGET NES	Myc Knockin over T53 GEMM NES
Regulation_of_immune_response	-7.60764	-2.32419
Activation_of_immune_response	-6.1926	-2.45019
Innate_immune_response	-4.12657	-2.53849
Leukocyte_mediated_immunity	-7.91962	-4.23408
Myeloid_leukocyte_activation	-7.39296	-4.86522
Myeloid_leukocyte_mediated_immunity	-6.83685	-5.20956
Macrophage_activation	-3.55274	-1.73588
Macrophage_migration	-3.0369	-1.50079
Macroautophagy	-3.68314	-6.513
Response_to_macrophage_colony_stimulating_factor	-2.37746	-2.12168
Phagocytosis	-4.90363	-3.95369
Leukocyte_migration	-5.9085	-2.89296

## Sheet: Fig 2A (Myc prot exp in cells)
	p53-driven cell lines			Myc knocin cell lines
Relative Myc protein expression in cell lines	0.881705	0.993765	1.12453	5.87085	3.63371	3.36311	6.46514	9.27555	7.36065

## Sheet: Fig 2B (Myc prot exp in syngen)
	P53-driven syngenic tumor			Myc knockin syngenic tumor
Relative Myc protein expression	0.943898	1.21079	0.845307	9.06784	12.1496	1.8296	12.1677

## Sheet: Fig 2C (Myc mRA exp in cells)
	p53-driven cell line				Myc knockin cell line
Relative Myc mRNA expression	1.15779	1.00087	1.03893	0.80241	12.4583	4.1368	16.4965	14.4113	19.3771

## Sheet: Fig 2D (Myc mRA exp in syngene)
	p53-driven syngenic tumor			Myc knockin syngenic tumor
Relative Myc mRNA expression	0.672629	0.824626	1.50274	5.74533	6.33495	12.0803

## Sheet: Fig 2E (cell proliferation)
OD at 450 nm	Myc knockin cell lines														p53-driven cell lines
Time (H)	M408			M624			M1196			M1199			M1332			F331			F325			F368			F187
0	0.06108	0.069213	0.05094	0.03815	0.103	0.06902	0.09374	0.11555	0.11811	0.06683	0.0912	0.08334	0.0628	0.08605	0.07777	0.0709	0.07846	0.07767	0.119	0.05934	0.0813	0.1078	0.0896	0.07046	0.0828	0.0723	0.082
24	0.20409	0.20159	0.19385	0.1484	0.2009	0.12736	0.11405	0.1678	0.14928	0.18754	0.13332	0.12603	0.17176	0.20582	0.2179	0.16741	0.15854	0.16559	0.1224	0.15363	0.15491	0.1536	0.1402	0.1324	0.197	0.1615	0.1668
48	1.01088	0.91726	0.7617	0.8415	0.6358	0.9117	0.852	1.002	0.8783	1.0096	1.1276	1.0273	0.99953	0.99817	1.1803	0.3351	0.2906	0.3547	0.3684	0.25966	0.33997	0.2673	0.2732	0.2672	0.2623	0.2314	0.2274
72	2.6478	2.6619	2.5158	1.8833	1.8855	2.1792	2.0041	1.8932	2.529	2.297	1.8905	2.3477	2.4956	2.044	2.19174	1.2466	1.2066	1.1241	1.0489	1.0403	1.0293	0.6755	0.6684	0.768	0.7422	0.6953	0.7305

[truncated: 44 more sheets: Fig 3A (Ptprc mRNA in GEMM tum), Fig 3B (PTPRC protein in GEMM) , Fig 3C (CD45 IHC), Fig 3F (% Mac popul in GEMM), Fig 3G (Cd68 mRNA exp), Fig 3H (Relative F4 80 IHC sta), Fig 3K (CD45+ cells), Fig 3L (%Mac of CD45+ cells), Fig 4A (CSF-1 gel quant GEMM), Fig 4B (CSF1 mRNA exp GEMM), Fig 4C (CSF1 IHC staining), Fig 4E (PDX samples Myc Csf1), Fig 4G (Myc KD CSF1 exp), Fig 4H (dTAG v1 treatment), Fig 4I (dTAG v1 Protein gel), Fig 5A (miRNA exp in GEMM tumor, Fig 5B (miRNA exp after Myc KD), Fig 5C (miR exp after dTAG-v1), Fig 5D (Csf1 exp miR Inhibitor), Fig 5E Csf1 exp after miR mimic …]
